# Supplementary material for: Balancing Selection Drives the Maintenance of Genetic Variation in Drosophila Antimicrobial Peptides
Source: Genome Biol Evol. 2019 Sep 4;11(9):2691–701. doi: 10.1093/gbe/evz191 (PMC6764478; doi:10.1093/gbe/evz191)
Supplement: evz191_Supplementary_Data [file evz191_supplementary_data.zip]

Archive with 2 entries (2 files):
- Supplementary Information Legends.docx
- Supplementary_Tables_Final-2.xlsx
