# Supplementary material for: Balancing Selection Drives the Maintenance of Genetic Variation in Drosophila Antimicrobial Peptides
Source: Genome Biol Evol. 2019 Sep 4;11(9):2691–701. doi: 10.1093/gbe/evz191 (PMC6764478; doi:10.1093/gbe/evz191)
Supplement: evz191_Supplementary_Data [file evz191_supplementary_data.zip › Supplementary_Tables_Final-2.xlsx]

## Sheet: Table S1
Supplementary Table S1 – Quality of sequencing data used in this study. Summary statistics for each D. melanogaster dataset, including the average base coverage for each population and the average number of ambiguous bases per 1000 bases in the FASTA files used. Data taken from http://www.johnpool.net/genomes.html.
Population	Sample size	Mean site coverage	Site coverage Std. Dev.	Mean No. of Ns per 1000bp	Median No. of Ns per 1000bp	No. of Ns per 1000bp Std. Dev.
DGRP1	205	32.7	25.2	226.14	16	394.56
DGRP-HQ2	114	52.9	8.62	75.2	15	271.44
FR3	96	17.6	6.5	402.82	31	476.56
RG4	27	39.6	8.8	68.77	11	212.22
ZI5	197	42.5	5.9	69.11	12	211.38
Population abbreviations: 1DGRP = Drosophila Genetics Reference Panel from North Carolina, USA; 2DGRP-HQ = Drosophila Genetics Reference Panel-High Quality: lines with higher than 75% called sites and higher than 25-fold coverage; 3FR = France; 4RG = Rwanda; 5ZI = Zambia

## Sheet: Table S2
Supplementary Table S2 - Summary statistics for each AMP, immune and control gene in five D. melanogaster datasets using only silent (four-fold degenerate) sites. Also included are the FlyBase (https://flybase.org/) transcript identifiers for each gene; and, for AMP and immune genes, the gene length and number of matched control genes. The immune gene category excludes AMPs.
AMPS					DGRP1								FR2								RG3								ZI4								DGRP-HQ5
gene	FBtr5	Control Genes	Length		gene	FBtr5	tD6	θW7	π8	θW_persite9	π_persite10		gene	FBtr5	tD6	θW7	π8	θW_persite9	π_persite10		gene	FBtr5	tD6	θW7	π8	θW_persite9	π_persite10		gene	FBtr5	tD6	θW7	π8	θW_persite9	π_persite10		gene	FBtr5	tD6	θW7	π8	θW_persite9	π_persite10
AttA	FBtr0087437	21	853		AttA	FBtr0087437	-0.0241404	9.53773	9.46216	0.011589	0.0114972		AttA	FBtr0087437	-1.1108	10.8908	7.37255	0.0132331	0.00895814		AttA	FBtr0087437	0.458613	14.4132	16.1354	0.0175129	0.0196056		AttA	FBtr0087437	0.618227	12.1631	14.6261	0.014779	0.0177717		AttA	FBtr0087437	-0.57401	8.11745	9.93419	0.0111351	0.0136271
AttB	FBtr0087438	22	852		AttB	FBtr0087438	-1.30802	6.67579	3.71734	0.00717827	0.00399714		AttB	FBtr0087438	2.29605	5.46082	1.65894	0.00587184	0.0017838		AttB	FBtr0087438	0.283771	13.627	14.6369	0.0146527	0.0157386		AttB	FBtr0087438	1.25861	10.2971	14.5826	0.0110722	0.0156802		AttB	FBtr0087438	-1.29585	3.53006	6.18544	0.00490286	0.00859089
AttC	FBtr0305795	18	962		AttC	FBtr0305795	-1.64657	1.71312	0.509337	0.00178079	0.000529457		AttC	FBtr0305795	-1.95289	1.2379	0.220266	0.0012868	0.000228967		AttC	FBtr0305795	-0.60937	2.07554	1.66952	0.00215753	0.00173546		AttC	FBtr0305795	-0.644404	2.39203	1.77975	0.00248651	0.00185005		AttC	FBtr0305795	-1.6597	0.629973	1.87438	0.00080766	0.00240305
AttD	FBtr0083470	27	818		AttD	FBtr0083470	-1.03481	2.44929	1.45807	0.00299424	0.00178248		AttD	FBtr0083470	-1.6361	2.27534	0.993237	0.00278159	0.00121423		AttD	FBtr0083470	1.28369	2.85387	3.96581	0.00348883	0.00484818		AttD	FBtr0083470	-0.23257	3.93667	3.60275	0.00481256	0.00440433		AttD	FBtr0083470	-1.12432	1.39935	2.43669	0.00224976	0.00391751
CecA1	FBtr0085612	21	399		CecA1	FBtr0085612	-0.82648	2.08676	1.38784	0.00505269	0.00336039		CecA1	FBtr0085612	-0.874448	0.860908	0.517241	0.00208452	0.0012524		CecA1	FBtr0085612	-0.514124	3.89164	3.31054	0.00942285	0.00801584		CecA1	FBtr0085612	-0.159267	3.76886	3.54863	0.00912556	0.00859232		CecA1	FBtr0085612	-0.989516	1.2626	2.06181	0.00501032	0.0081818
CecA2	FBtr0085614	21	412		CecA2	FBtr0085614	0.49734	2.62155	3.12512	0.00634759	0.00756687		CecA2	FBtr0085614	0.372158	2.15227	2.44068	0.00521131	0.00590963		CecA2	FBtr0085614	-0.192447	3.63219	3.42735	0.00879466	0.00829867		CecA2	FBtr0085614	0.0782679	4.10783	4.2244	0.00994633	0.0102286		CecA2	FBtr0085614	0.271882	2.89051	2.62413	0.0116085	0.0105387
CecB	FBtr0085640	22	482		CecB	FBtr0085640	1.20748	1.56507	2.3838	0.00338028	0.00514859		CecB	FBtr0085640	0.580533	1.29136	1.59556	0.00278912	0.00344613		CecB	FBtr0085640	-0.281894	2.85387	2.60969	0.00616386	0.00563647		CecB	FBtr0085640	-0.129138	3.25204	3.09433	0.00702384	0.00668322		CecB	FBtr0085640	1.6115	2.23593	1.31206	0.00897963	0.00526933
CecC	FBtr0085616	21	454		CecC	FBtr0085616	-0.872972	1.21969	0.727291	0.00269248	0.0016055		CecC	FBtr0085616	-1.67961	0.645681	0.10111	0.00142535	0.000223202		CecC	FBtr0085616	-1.04495	2.85387	1.94872	0.00629993	0.00430181		CecC	FBtr0085616	-1.29411	3.76552	1.97671	0.0083124	0.0043636		CecC	FBtr0085616	-0.46368	0.727822	0.937188	0.00279932	0.00360457
CG15065	FBtr0086667	24	283		CG15065	FBtr0086667	-0.936052	0.342623	0.109024	0.00118555	0.000377246		CG15065	FBtr0086667	-0.72136	0.211494	0.0907738	0.000731813	0.000314096		CG15065	FBtr0086667	0.230888	0.518885	0.575499	0.00179545	0.00199134		CG15065	FBtr0086667	-1.35271	1.19918	0.439281	0.00414942	0.00152		CG15065	FBtr0086667	-0.798258	0.174477	0.374875	0.00092807	0.00199402
CG15067	FBtr0086728	29	765		CG15067	FBtr0086728	1.47702	2.39412	3.79794	0.0035416	0.00561825		CG15067	FBtr0086728	1.15623	2.72284	3.82406	0.00402787	0.0056569		CG15067	FBtr0086728	0.615129	3.89164	4.58689	0.00575686	0.00678535		CG15067	FBtr0086728	0.0733361	5.29663	5.43312	0.00783525	0.00803717		CG15067	FBtr0086728	1.31899	3.91645	2.62413	0.00964642	0.00646336
CG15068	FBtr0086727	24	276		CG15068	FBtr0086727	0.0878547	0.342929	0.364856	0.00128438	0.0013665		CG15068	FBtr0086727	-0.260948	0.645681	0.561075	0.00241828	0.00210141		CG15068	FBtr0086727	-0.916151	1.03777	0.678063	0.00388678	0.00253956		CG15068	FBtr0086727	-0.749055	1.03158	0.653946	0.0038636	0.00244923		CG15068	FBtr0086727	-0.100906	0.349543	0.374875	0.00173902	0.00186505
CG16836	FBtr0086666	27	448		CG16836	FBtr0086666	-0.928648	1.73726	1.05554	0.00478584	0.00290784		CG16836	FBtr0086666	1.17295	1.31135	0.695623	0.00361254	0.00191632		CG16836	FBtr0086666	0.00953262	2.16754	2.17391	0.0059712	0.00598874		CG16836	FBtr0086666	-0.0248905	2.30375	2.28119	0.00634642	0.00628426		CG16836	FBtr0086666	1.83794	0.836281	0.374875	0.00282527	0.00126647
CG18107	FBtr0086663	25	344		CG18107	FBtr0086663	-0.0559862	1.53908	1.5013	0.00444821	0.004339		CG18107	FBtr0086663	1.84842	0.837797	1.56309	0.00242138	0.00451761		CG18107	FBtr0086663	-0.615708	1.8161	1.44729	0.00524884	0.00418293		CG18107	FBtr0086663	-0.291487	1.70859	1.49566	0.00493812	0.00432271		CG18107	FBtr0086663	-0.455747	1.37179	1.68694	0.00682485	0.00839273
CG43202	FBtr0306078	27	451		CG43202	FBtr0306078	-0.246289	0.513027	0.43447	0.00117937	0.000998782		CG43202	FBtr0306078	-1.0669	0.845976	0.427083	0.00194477	0.000981801		CG43202	FBtr0306078	0.26071	1.29721	1.17664	0.0029821	0.00270492		CG43202	FBtr0306078	-0.921	1.19601	0.678964	0.00274946	0.00156084		CG43202	FBtr0306078	-0.372251	0.442381	0.562313	0.00174854	0.00222258
CG5778	FBtr0113265	20	653		CG5778	FBtr0113265	-0.175904	2.78787	2.60033	0.000112369	0.00010481		CG5778	FBtr0113265	-0.0419459	2.65556	2.61765	0.000107036	0.000105508		CG5778	FBtr0113265	0.322734	3.89164	4.25641	0.000156858	0.00017156		CG5778	FBtr0113265	-0.278406	4.96363	4.47471	0.000200066	0.000180359		CG5778	FBtr0113265	-0.161365	2.64427	2.81156	0.00367259	0.00390495
CG5791	FBtr0335196	18	754		CG5791	FBtr0335196	1.55363	1.39117	2.35638	0.0026348	0.00446284		CG5791	FBtr0335196	-0.378457	1.54908	1.32579	0.00293386	0.00251097		CG5791	FBtr0335196	0.158837	2.85387	2.99145	0.00540505	0.00566563		CG5791	FBtr0335196	0.814051	2.22508	2.9546	0.00421416	0.00559583		CG5791	FBtr0335196	1.41663	2.39581	1.4995	0.00567729	0.00355332
Def	FBtr0088432	25	398		Def	FBtr0088432	-0.763056	1.55456	1.03813	0.00390592	0.00260837		Def	FBtr0088432	-1.05918	0.835186	0.419666	0.00209846	0.00105444		Def	FBtr0088432	-1.07579	1.03777	0.615385	0.00260746	0.00154619		Def	FBtr0088432	-0.451603	0.854295	0.653689	0.00214647	0.00164244		Def	FBtr0088432	-0.822721	1.11804	1.68694	0.00402172	0.00606812
Dpt	FBtr0086620	20	495		Dpt	FBtr0086620	1.56555	1.36807	2.33645	0.00276378	0.00472011		Dpt	FBtr0086620	-0.603356	2.06918	1.60563	0.00418016	0.0032437		Dpt	FBtr0086620	0.553399	2.33498	2.74074	0.00471714	0.00553685		Dpt	FBtr0086620	-0.132862	2.73374	2.59309	0.00552272	0.00523857		Dpt	FBtr0086620	0.799466	2.23976	1.68694	0.00699925	0.00527168
DptB	FBtr0086621	20	504		DptB	FBtr0086621	0.00492777	2.05211	2.05625	0.00406358	0.00407178		DptB	FBtr0086621	1.18261	1.86226	1.02575	0.00368764	0.0020312		DptB	FBtr0086621	-0.193559	3.37275	3.17949	0.00667872	0.00629601		DptB	FBtr0086621	-0.720085	3.58804	2.63197	0.00710503	0.00521183		DptB	FBtr0086621	-0.113752	1.96994	2.06181	0.00471277	0.00493257
Dro	FBtr0087436	19	354		Dro	FBtr0087436	0.048972	0.85887	0.880646	0.00113457	0.00116334		Dro	FBtr0087436	0.354371	0.421595	0.510577	0.000556928	0.000674474		Dro	FBtr0087436	-0.562561	1.29721	1.03704	0.00171362	0.00136993		Dro	FBtr0087436	-1.11084	2.05031	1.11622	0.00270847	0.00147453		Dro	FBtr0087436	0.183011	0.820808	0.74975	0.00423097	0.00386469
Drs	FBtr0073073	13	386		Drs	FBtr0073073	-0.83954	0.16956	0.02826	0.00045	8e-05		Drs	FBtr0073073	-0.89716	0.15933	0.02866	0.00043	8e-05		Drs	FBtr0073073	-0.72804	0.25944	0.14245	0.0007	0.00038		Drs	FBtr0073073	-0.54432	0.26642	0.14133	0.00071	0.00038		Drs	FBtr0073073	-0.91074	0.0338933	0.187438	0.00015987	0.00088414
Drsl1	FBtr0073081	8	209		Drsl1	FBtr0073081	-1.41429	0.678221	0.137159	0.00324508	0.000656264		Drsl1	FBtr0073081	NA	NA	NA	NA	NA		Drsl1	FBtr0073081	-1.15354	0.259442	0.0740741	0.00124135	0.000354421		Drsl1	FBtr0073081	-0.836656	1.02696	0.605577	0.00491368	0.0028975		Drsl1	FBtr0073081	-1.43116	0.194076	0.74975	0.00092859	0.00358732
Drsl2	FBtr0073059	17	332		Drsl2	FBtr0073059	-0.223184	0.169555	0.131994	0.000510708	0.000397573		Drsl2	FBtr0073059	NA	NA	NA	NA	NA		Drsl2	FBtr0073059	-0.579005	0.778327	0.592593	0.00234436	0.00178492		Drsl2	FBtr0073059	-0.29151	0.684639	0.572939	0.00206217	0.00172572		Drsl2	FBtr0073059	-0.17652	0.157678	0.187438	0.00074376	0.00088414
Drsl3	FBtr0073060	17	359		Drsl3	FBtr0073060	-0.153085	0.678221	0.619656	0.00188919	0.00172606		Drsl3	FBtr0073060	NA	NA	NA	NA	NA		Drsl3	FBtr0073060	1.10108	1.03777	1.47009	0.00289072	0.00409495		Drsl3	FBtr0073060	-0.327868	1.54044	1.31911	0.00429091	0.00367439		Drsl3	FBtr0073060	-0.314184	0.627763	0.74975	0.00291983	0.00348721
Drsl4	FBtr0073061	17	322		Drsl4	FBtr0073061	-1.017	0.847776	0.3967	0.00263284	0.00123199		Drsl4	FBtr0073061	NA	NA	NA	NA	NA		Drsl4	FBtr0073061	0.604065	1.55665	1.87749	0.00483433	0.00583072		Drsl4	FBtr0073061	-0.126677	1.36928	1.2909	0.00425242	0.00400902		Drsl4	FBtr0073061	-0.689547	0.482022	0.74975	0.00224196	0.00348721
Drsl5	FBtr0073062	17	363		Drsl5	FBtr0073062	-0.292682	0.33911	0.266141	0.000934188	0.00073317		Drsl5	FBtr0073062	NA	NA	NA	NA	NA		Drsl5	FBtr0073062	1.52044	0.778327	0.290598	0.00214415	0.000800546		Drsl5	FBtr0073062	-1.35698	1.19812	0.435981	0.0033006	0.00120105		Drsl5	FBtr0073062	-0.462496	0.258768	0.374875	0.00123813	0.00179366
Drsl6	FBtr0073080	16	386		Drsl6	FBtr0073080	0.491958	0.678221	0.866428	0.00175705	0.00224463		Drsl6	FBtr0073080	NA	NA	NA	NA	NA		Drsl6	FBtr0073080	-0.800051	1.03777	0.723647	0.00268852	0.00187473		Drsl6	FBtr0073080	-0.790684	1.54044	1.00668	0.00399077	0.00260797		Drsl6	FBtr0073080	0.880547	0.846006	0.562313	0.00388076	0.00257942
IM1	FBtr0086662	27	429		IM1	FBtr0086662	1.15681	1.02605	1.60856	0.00240858	0.00377597		IM1	FBtr0086662	0.805203	1.05399	1.42308	0.00247415	0.00334056		IM1	FBtr0086662	0.487762	1.8161	2.10826	0.00426314	0.00494897		IM1	FBtr0086662	0.667687	1.19601	1.57085	0.00280754	0.00368745		IM1	FBtr0086662	0.98563	1.63027	1.12463	0.00791392	0.00545935
IM14	FBtr0100038	16	286		IM14	FBtr0100038	-0.172704	0.684036	0.617869	0.00335312	0.00302877		IM14	FBtr0100038	-0.0859876	0.416315	0.394714	0.00204076	0.00193487		IM14	FBtr0100038	-0.414716	1.29721	1.10541	0.00635888	0.00541869		IM14	FBtr0100038	-0.548655	1.36687	1.02758	0.00670036	0.00503714		IM14	FBtr0100038	0.458831	0.710139	0.562313	0.00348107	0.00275644
IM18	FBtr0343266	14	314		IM18	FBtr0343266	-0.156634	1.21139	1.12319	0.00141024	0.00130755		IM18	FBtr0343266	-0.537996	0.624472	0.450128	0.000726976	0.000524014		IM18	FBtr0343266	-1.00548	2.85387	1.98291	0.00332231	0.00230839		IM18	FBtr0343266	-0.251346	2.73374	2.46766	0.00318247	0.00287271		IM18	FBtr0343266	-0.811213	1.12599	1.68694	0.00523719	0.00784622
IM2	FBtr0086664	27	428		IM2	FBtr0086664	-0.406033	0.855044	0.67465	0.0019747	0.00155808		IM2	FBtr0086664	0.211906	0.422988	0.47619	0.000976878	0.00109975		IM2	FBtr0086664	-0.0283573	0.778327	0.769231	0.00179752	0.00177651		IM2	FBtr0086664	-0.213668	1.02515	0.917582	0.00236756	0.00211913		IM2	FBtr0086664	-0.200322	0.671972	0.74975	0.00337674	0.00376759
IM23	FBtr0086729	29	531		IM23	FBtr0086729	0.435323	2.40923	2.82387	0.00456293	0.00534824		IM23	FBtr0086729	0.441087	2.51339	2.90683	0.00476021	0.00550536		IM23	FBtr0086729	0.0562407	4.41052	4.48148	0.00835326	0.00848765		IM23	FBtr0086729	0.67928	3.7589	4.69717	0.00711913	0.00889616		IM23	FBtr0086729	-0.0496184	2.94474	2.999	0.00706173	0.00719185
IM3	FBtr0086665	26	371		IM3	FBtr0086665	-0.779259	0.17116	0.0399551	0.000462594	0.000107987		IM3	FBtr0086665	-0.728529	0.210116	0.0881119	0.000567881	0.00023814		IM3	FBtr0086665	-0.698639	0.518885	0.347578	0.00140239	0.000939401		IM3	FBtr0086665	-0.691699	0.683436	0.418472	0.00184712	0.00113101		IM3	FBtr0086665	-1.01126	0.0169467	0.187438	8.919e-05	0.00098651
IM4	FBtr0071559	18	476		IM4	FBtr0071559	1.07282	1.19706	1.79947	0.00246817	0.00371025		IM4	FBtr0071559	1.1288	1.05058	1.56783	0.00216614	0.00323264		IM4	FBtr0071559	0.557937	2.07554	2.44729	0.00427946	0.00504597		IM4	FBtr0071559	0.42292	2.22117	2.59995	0.00457973	0.00536072		IM4	FBtr0071559	0.96812	1.86708	1.31206	0.00998438	0.00701638
Listericin	FBtr0088191	47	449		Listericin	FBtr0088191	0.568789	1.0354	1.32239	0.00230089	0.00293863		Listericin	FBtr0088191	-0.0248293	1.2379	1.22496	0.00275089	0.00272214		Listericin	FBtr0088191	-1.31625	1.55665	0.85755	0.00345923	0.00190567		Listericin	FBtr0088191	-1.06349	2.9046	1.7213	0.00645468	0.00382511		Listericin	FBtr0088191	0.778126	1.28854	0.937188	0.00353023	0.00256764
Mtk	FBtr0087386	11	267		Mtk	FBtr0087386	0.429102	0.518675	0.655738	0.0019426	0.00245595		Mtk	FBtr0087386	0.229884	0.206918	0.245473	0.000774973	0.000919374		Mtk	FBtr0087386	0.241511	0.778327	0.700855	0.00291508	0.00262492		Mtk	FBtr0087386	0.0253449	0.683436	0.693145	0.00255969	0.00259605		Mtk	FBtr0087386	-0.0667124	0.540819	0.562313	0.00342291	0.00355894
AMP AVERAGES							-0.172704	1.21139	1.05554	0.00263284	0.00224463				-0.0639667	1.05228	0.84443	0.00229221	0.00185006				-0.110402	1.8161	1.7735	0.00368781	0.00413894				-0.284947	2.13574	1.64608	0.00427167	0.00375628				-0.098	1.457	1.598	0.004	0.005
IMMUNE GENES
					DGRP1								FR2								RG3								ZI4								DGRP-HQ5
gene	FBtr5	Control Genes	Length		gene	FBtr5	tD6	θW7	π8	θW_persite9	π_persite10		gene	FBtr5	tD6	θW7	π8	θW_persite9	π_persite10		gene	FBtr5	tD6	θW7	π8	θW_persite9	π_persite10		gene	FBtr5	tD6	θW7	π8	θW_persite9	π_persite10		gene	FBtr5	tD6	θW7	π8	θW_persite9	π_persite10
AGO2	FBtr0075559	21	6929		AGO2	FBtr0075559	-0.7417	2.88244	2.05954	0.00042	0.0003		Alk	FBtr0331926	-0.553092	18.7917	15.748	0.00160764	0.00134725		AGO2	FBtr0075559	-1.32105	5.18885	3.26211	0.00075	0.00047		AGO2	FBtr0075559	-1.5872	6.33291	2.87025	0.00091	0.00041		AGO2	FBtr0075559	-0.171599	2.63366	2.81156	0.00040369	0.00043096
Alk	FBtr0331926	22	14718		Alk	FBtr0331926	0.166078	25.674	27.0284	0.00219642	0.00231229		aPKC	FBtr0303432	-0.00905175	2.74037	2.73173	0.000148224	0.000147757		Alk	FBtr0331926	0.0592012	42.0297	42.6638	0.00359566	0.00364991		Alk	FBtr0331926	-0.25355	54.8458	50.4934	0.00469208	0.00431974		Alk	FBtr0331926	0.102189	25.5143	24.7418	0.00457245	0.00443401
aPKC	FBtr0303432	18	4805		aPKC	FBtr0303432	-0.674172	3.25783	2.0817	0.000176213	0.000220775		aub	FBtr0080165	-0.672528	4.98075	3.90145	0.00135715	0.00106306		aPKC	FBtr0303432	-0.986526	7.52383	5.50427	0.000406958	0.000297721		aPKC	FBtr0303432	-1.06018	9.05553	5.84615	0.000489806	0.000316213		aPKC	FBtr0303432	0.488245	4.17816	3.56131	0.0515822	0.0439668
armi	FBtr0309840	27	3955		armi	FBtr0309840	-0.89022	9.66465	6.79249	0.00194	0.00136		bsk	FBtr0080087	0.0661199	3.36186	3.43683	0.00112928	0.00115446		armi	FBtr0309840	-0.3188	11.6749	10.6895	0.00234	0.00214		armi	FBtr0309840	-1.05904	16.4313	10.8148	0.00329	0.00217		armi	FBtr0309840	-0.338229	7.17787	8.05982	0.0018944	0.00212716
aub	FBtr0080165	21	3657		aub	FBtr0080165	-0.852545	6.26028	4.4324	0.0017058	0.00120774		cact	FBtr0080847	0.0695561	1.70945	1.75464	0.000130772	0.000134229		aub	FBtr0080165	-0.663871	7.26439	5.94872	0.0019794	0.0016209		aub	FBtr0080165	-1.09772	10.2515	6.52224	0.00279334	0.00177718		aub	FBtr0080165	-0.581481	4.52918	5.62313	0.00782241	0.00971179
bsk	FBtr0080087	21	2999		bsk	FBtr0080087	0.241404	3.47452	3.7841	0.00116712	0.00127111		cbc	FBtr0087701	-0.838108	2.49789	1.75149	0.00132584	0.000929667		bsk	FBtr0080087	0.481535	3.89164	4.4359	0.00130723	0.00149006		bsk	FBtr0080087	-0.854916	5.46749	3.83087	0.00183658	0.00128682		cact	FBtr0080847	-0.313401	1.30121	1.4995	0.00187494	0.00216066
cact	FBtr0080847	22	12323		cact	FBtr0080847	-0.271258	1.57293	1.38875	0.000120328	0.000106239		CG3505	FBtr0082966	-1.41075	1.8698	0.940244	0.00105579	0.000530911		cact	FBtr0080847	-0.291511	1.29721	1.16239	9.92e-05	8.89e-05		cact	FBtr0080847	-1.663	8.20123	3.60696	0.000627389	0.00027593		cbc	FBtr0087701	-0.73289	2.78146	3.74875	0.00185802	0.00250418
cbc	FBtr0087701	21	1879		cbc	FBtr0087701	-0.569027	3.76886	2.98203	0.00200045	0.00158282		CG9733	FBtr0085638	-0.531466	9.46999	7.96786	0.00347268	0.00292184		cbc	FBtr0087701	-0.390733	7.26439	6.49003	0.00385583	0.00344481		cbc	FBtr0087701	-1.20585	11.4476	6.90481	0.0060762	0.00366498		CG3505	FBtr0082966	-1.46447	2.02579	4.12363	0.00120655	0.002456
CG15065	FBtr0086667	24	283		CG3505	FBtr0082966	-1.34575	3.82573	1.95358	0.00216021	0.0011031		Dif	FBtr0301577	1.43076	5.92183	8.5749	0.000221999	0.000321458		CG3505	FBtr0082966	0.588299	4.15108	4.8547	0.00234392	0.00274122		CG3505	FBtr0082966	-0.112343	5.99059	5.75744	0.0033826	0.00325095		CG9733	FBtr0085638	0.861149	14.3075	11.2463	0.00568889	0.00447167
CG9733	FBtr0085638	29	2725		CG9733	FBtr0085638	1.3088	10.4338	14.9196	0.00382611	0.00547107		dnr1	FBtr0330229	0.829627	11.2067	14.0046	0.000375862	0.000469699		CG9733	FBtr0085638	0.0974296	15.5665	15.963	0.0057083	0.00585367		CG9733	FBtr0085638	-0.19065	17.116	16.0646	0.00627649	0.00589093		Dif	FBtr0301577	0.0143945	9.22679	9.18444	0.00470515	0.00468355
Dif	FBtr0301577	24	13292		Dif	FBtr0301577	-0.0466577	9.48665	9.34096	0.000355638	0.000350176		edl	FBtr0086652	0.293089	1.65534	1.84467	0.000275386	0.000306882		Dif	FBtr0301577	0.0850823	7.52383	7.69801	0.000282055	0.000288585		Dif	FBtr0301577	-0.561424	18.2819	14.9813	0.000685358	0.000561622		dnr1	FBtr0330229	0.646006	13.5427	11.2463	0.0004777	0.00039669
dnr1	FBtr0330229	27	29812		dnr1	FBtr0330229	-0.869434	10.4782	13.486	0.000351429	0.000452307		for	FBtr0100363	0.90618	13.4047	17.0081	0.000384344	0.000487661		dnr1	FBtr0330229	-0.0461397	16.6043	16.4046	0.000556893	0.000550193		dnr1	FBtr0330229	-0.593252	18.8276	15.2425	0.000631459	0.000511219		dome	FBtr0074756	-0.118792	9.37739	9.74675	0.00145816	0.00151559
dome	FBtr0074756	25	7457		dome	FBtr0074756	0.158645	9.29148	9.77782	0.00124567	0.00131088		GNBP3	FBtr0076510	-1.30833	5.06196	2.86118	0.00331	0.00187		edl	FBtr0086652	-0.596328	4.41052	3.65812	0.000733742	0.000608571		edl	FBtr0086652	-0.604497	4.95491	3.89414	0.000824308	0.000647836		dor	FBtr0070269	-0.123276	0.701886	0.74975	0.00021617	0.00023091
dor	FBtr0070269	27	3399		dor	FBtr0070269	-0.671812	1.05859	0.718019	0.000311718	0.000211431		grass	FBtr0085112	0.113895	6.93922	7.17982	0.00378159	0.00391271		for	FBtr0100363	-0.259546	25.1659	23.4843	0.000721562	0.000673347		for	FBtr0100363	-0.954817	32.8049	22.9103	0.000940589	0.000656887		Dredd	FBtr0114559	-1.51011	0.163425	0.74975	0.00022541	0.00103414
Dredd	FBtr0114559	20	1923		Dredd	FBtr0114559	-1.29585	0.736222	0.234254	0.000333585	0.000106141		He	FBtr0080616	-0.375139	0.638806	0.517187	0.000750653	0.00060774		GNBP1	FBtr0075050	0.51264	4.66996	5.35043	0.00225	0.00258		GNBP1	FBtr0075050	-0.44068	7.70219	6.55376	0.00371	0.00316		Dscam1	FBtr0111094	0.229425	13.4633	12.5583	0.00023657	0.00022067
edl	FBtr0086652	19	6009		edl	FBtr0086652	0.36395	2.05211	2.35823	0.000341392	0.00039232		imd	FBtr0086725	-0.661752	1.25278	0.907375	0.000724988	0.000525101		GNBP2	FBtr0075096	0.79316	4.15108	5.09972	0.00214	0.00263		GNBP2	FBtr0075096	-0.57232	7.18871	5.78826	0.0037	0.00298		edl	FBtr0086652	0.458414	2.43207	2.06181	0.00456298	0.00386832
for	FBtr0100363	13	10080		for	FBtr0100363	0.702151	13.8845	17.0373	0.0003981	0.000488498		ird5	FBtr0304804	-0.016912	3.21839	3.20085	0.00104663	0.00104093		GNBP3	FBtr0076510	-1.41141	7.26439	4.46724	0.00475	0.00292		GNBP3	FBtr0076510	-0.82242	12.3235	9.00502	0.00805	0.00589		Fadd	FBtr0084176	1.30125	6.50884	4.4985	0.00905263	0.00625661
GNBP1	FBtr0075050	20	2076		GNBP1	FBtr0075050	0.24969	3.05199	3.34242	0.00147	0.00161		key	FBtr0072428	-0.474131	0.448551	0.329932	0.000236703	0.000174107		grass	FBtr0085112	-0.0831503	12.1938	11.9259	0.00664512	0.00649914		grass	FBtr0085112	0.0172089	11.6389	11.7047	0.00634271	0.00637856		GNBP1	FBtr0075050	0.821114	4.36487	3.37388	0.00246603	0.00190615
GNBP2	FBtr0075096	21	1939		GNBP2	FBtr0075096	0.00752	3.89977	3.91052	0.00201	0.00201		LpR2	FBtr0113385	0.766238	3.49694	4.37576	8.39e-05	0.000104937		He	FBtr0080616	-0.677935	1.55665	1.19658	0.00182921	0.00140609		He	FBtr0080616	-1.55259	3.24632	1.3516	0.00381472	0.00158824		GNBP2	FBtr0075096	0.872462	5.37342	4.12363	0.00375763	0.00288366
GNBP3	FBtr0076510	19	1530		GNBP3	FBtr0076510	-0.10858	5.25621	5.05481	0.00344	0.0033		MP1	FBtr0078903	-1.7235	0.723453	0.166667	0.00037543	8.65e-05		imd	FBtr0086725	0.254352	2.07554	2.24501	0.00120112	0.0012992		imd	FBtr0086725	-0.895621	2.73374	1.78561	0.00158203	0.00103334		GNBP3	FBtr0076510	-0.0233843	5.57913	5.62313	0.00379017	0.00382006
grass	FBtr0085112	13	1833		grass	FBtr0085112	0.648502	8.6863	10.5617	0.00473368	0.00575568		Myd88	FBtr0088598	-0.632249	2.09449	1.60742	0.000419066	0.000321612		ird5	FBtr0304804	-0.474684	4.66996	4.03989	0.00151869	0.00131378		ird5	FBtr0304804	-1.56094	15.0621	7.44346	0.00489823	0.00242064		grass	FBtr0085112	0.359447	10.242	9.18444	0.0315138	0.0282598
He	FBtr0080616	8	851		He	FBtr0080616	-1.03672	1.58111	0.876199	0.00185794	0.00102961		nec	FBtr0089052	-1.93418	2.49789	0.775362	0.00142574	0.000442558		key	FBtr0072428	-0.49529	1.03777	0.843305	0.000547636	0.000445016		key	FBtr0072428	-1.8042	2.05031	0.533176	0.00108196	0.00028136		He	FBtr0080616	-1.36292	0.85249	1.87438	0.00131355	0.0028881
hep	FBtr0073747	18	10703		hep	FBtr0073747	0.345453	8.52937	9.51084	0.000759787	0.000847216		Nos	FBtr0080188	-1.02416	17.0176	11.8787	0.000497895	0.000347543		LpR2	FBtr0113385	-1.42078	7.00495	4.28205	0.000167988	0.00010269		LpR2	FBtr0113385	-1.36939	10.0984	5.5145	0.000242174	0.000132245		hep	FBtr0073747	0.130147	9.56734	9.18444	0.00358462	0.00344115
hop	FBtr0073457	27	7168		hop	FBtr0073457	-0.770651	6.27271	4.61892	0.000871452	0.000641694		PGRP-LA	FBtr0076433	-1.7207	1.94691	0.64408	0.00049	0.00016		MP1	FBtr0078903	1.76569	0.778327	1.34473	0.000403906	0.000697836		MP1	FBtr0078903	-0.28903	0.855799	0.727365	0.000444109	0.00037746		hop	FBtr0073457	-0.644473	4.56204	5.81056	0.00080787	0.00102897
imd	FBtr0086725	21	1736		imd	FBtr0086725	-0.180946	1.36807	1.25615	0.000791708	0.000726936		PGRP-LB	FBtr0082397	-0.477382	0.897103	0.709184	0.000116461	9.21e-05		Myd88	FBtr0088598	-0.158272	4.41052	4.21083	0.000882457	0.000842502		Myd88	FBtr0088598	-0.348827	7.00522	6.17085	0.0014016	0.00123466		imd	FBtr0086725	-0.12972	1.2377	1.31206	0.00099975	0.00105983
ird5	FBtr0304804	19	3074		ird5	FBtr0304804	0.438952	3.1395	3.65557	0.00102098	0.0011888		PGRP-LC	FBtr0300290	-1.47128	9.15047	4.91382	0.00123	0.00066		nec	FBtr0089052	-0.162581	2.59442	2.46439	0.00148084	0.00140661		nec	FBtr0089052	-0.616321	3.7589	2.90759	0.00214549	0.00165958		ird5	FBtr0304804	0.141988	3.54524	3.37388	0.00129388	0.00123134
key	FBtr0072428	16	1897		key	FBtr0072428	-0.849822	1.20133	0.723726	0.000633948	0.000381913		PGRP-LF	FBtr0076439	-0.45439	2.33629	1.93882	0.00124	0.00103		Nos	FBtr0080188	0.0187994	24.647	24.7664	0.000721116	0.000724608		Nos	FBtr0080188	-0.43977	37.0764	31.9393	0.00108477	0.000934471		key	FBtr0072428	-0.756813	0.736369	1.12463	0.00208603	0.00318591
LpR2	FBtr0113385	27	41738		LpR2	FBtr0113385	0.813075	3.83717	4.96964	9.2e-05	0.000119179		PGRP-SB1	FBtr0075348	-1.44064	2.53098	1.18662	0.00352	0.00165		PGRP-LA	FBtr0076433	-0.71012	1.55665	1.17949	0.00039	0.00029		PGRP-LA	FBtr0076433	-0.9131	4.45015	2.99268	0.00111	0.00075		MP1	FBtr0078903	-1.33477	0.0397878	0.374875	0.0002441	0.00229985
MP1	FBtr0078903	16	1927		MP1	FBtr0078903	-1.22365	0.387051	0.0795712	0.000200857	4.13e-05		PGRP-SB2	FBtr0333627	-1.4797	0.77876	0.20175	0.00104	0.00027		PGRP-LB	FBtr0082397	-0.640414	1.03777	0.786325	0.000134723	0.00010208		PGRP-LB	FBtr0082397	-1.22527	2.39624	1.23134	0.000311078	0.000159853		Myd88	FBtr0088598	0.0861336	2.70852	2.62413	0.00069449	0.00067285
Myd88	FBtr0088598	14	5044		Myd88	FBtr0088598	0.266853	2.59338	2.86255	0.000518883	0.000572739		PGRP-SC1a	FBtr0088707	-0.843939	1.07222	0.684746	0.001925	0.00122935		PGRP-LC	FBtr0300290	-0.86494	12.1938	9.40741	0.00164	0.00126		PGRP-LC	FBtr0300290	-0.58399	15.5755	12.6327	0.00209	0.00169		nec	FBtr0089052	-0.962094	1.02166	1.68694	0.00065407	0.00107999
nec	FBtr0089052	27	1764		nec	FBtr0089052	-1.42924	2.26289	0.97487	0.00129161	0.000556433		PGRP-SC1b	FBtr0088708	1.35014	0.914761	1.44646	0.0014338	0.00226719		PGRP-LD	FBtr0114577	-0.58384	7.00495	5.88604	0.00151	0.00127		PGRP-LD	FBtr0114577	-0.73892	7.87335	5.90855	0.0017	0.00127		NimA	FBtr0304719	0.335027	7.90274	7.12263	0.00888947	0.00801195
Nos	FBtr0080188	29	33237		Nos	FBtr0080188	-0.217443	20.172	18.7773	0.000590188	0.000549381		PGRP-SC2	FBtr0088709	1.55544	0.208157	0.468883	0.000375735	0.00084636		PGRP-LF	FBtr0076439	-0.09379	5.96718	5.81197	0.00318	0.00309		PGRP-LF	FBtr0076439	-0.54147	7.70219	6.29112	0.0041	0.00335		NimB1	FBtr0310074	0.414673	6.1926	5.43569	0.0240023	0.0210686
PGRP-LA	FBtr0076433	26	2281		PGRP-LA	FBtr0076433	0.12437	1.18689	1.25658	0.0003	0.00031		pll	FBtr0085179	-1.20857	4.75263	2.93164	0.00231949	0.00143077		PGRP-SB1	FBtr0075348	-1.0504	3.11331	2.1339	0.00433	0.00297		PGRP-SB1	FBtr0075348	-0.91283	5.13479	3.48309	0.00714	0.00484		NimB2	FBtr0080618	0.898843	9.21559	7.12263	0.00501665	0.00387732
PGRP-LB	FBtr0082397	18	1480		PGRP-LB	FBtr0082397	-0.676969	1.05519	0.712231	0.000136984	9.25e-05		pnt	FBtr0089716	-0.299502	6.47436	5.8898	0.000117592	0.000106974		PGRP-SB2	FBtr0333627	-0.43119	1.55665	1.32764	0.00208	0.00178		PGRP-SB2	FBtr0333627	-0.79144	3.08088	2.15699	0.00412	0.00289		NimB3	FBtr0100058	1.9215	2.41365	1.31206	0.00569256	0.00309449
PGRP-LC	FBtr0300290	47	7456		PGRP-LC	FBtr0300290	-0.10058	8.81687	8.51884	0.00118	0.00114		Pvr	FBtr0303109	0.428768	24.4525	27.4822	0.00129605	0.00145663		PGRP-SC1a	FBtr0088707	-0.0247322	0.518885	0.512821	0.000931571	0.000920683		PGRP-SC1a	FBtr0088707	-0.723062	2.41593	1.72656	0.0043374	0.00309974		NimB4	FBtr0080617	-0.23907	5.69555	6.18544	0.00363933	0.00395236
PGRP-LD	FBtr0114577	11	3148		PGRP-LD	FBtr0114577	0.20552	4.74755	5.09608	0.00102	0.0011		r2d2	FBtr0343415	-0.519148	2.31877	1.88654	0.00127475	0.00103713		PGRP-SC1b	FBtr0088708	0.968818	1.55665	2.07123	0.0024399	0.00324643		PGRP-SC1b	FBtr0088708	-0.556517	2.40266	1.87308	0.00376593	0.00293586		NimB5	FBtr0080586	0.960431	4.53301	3.37388	0.0472188	0.0351445
PGRP-LE	FBtr0074183	18	1816		PGRP-LE	FBtr0074183	-1.60192	0.867784	0.154039	0.00033223	5.9e-05		ref(2)P	FBtr0100289	-0.978658	1.90986	1.21403	0.000615686	0.00039137		PGRP-SC2	FBtr0088709	-0.745115	0.518885	0.336182	0.000936615	0.000606827		PGRP-SC2	FBtr0088709	-1.48877	1.87945	0.709471	0.00339251	0.00128063		NimC1	FBtr0310075	1.45894	8.09873	5.43569	0.0041194	0.00276485
PGRP-LF	FBtr0076439	27	1880		PGRP-LF	FBtr0076439	1.3156	2.71288	4.10172	0.00144	0.00218		Rel	FBtr0089338	-1.01737	3.20166	2.14747	0.000842765	0.000565274		PGRP-SD	FBtr0076807	-1.40526	1.8161	0.97436	0.00261	0.0014		PGRP-SD	FBtr0076807	-1.69472	3.59436	1.34266	0.00517	0.00193		NimC3	FBtr0290243	-1.16174	2.09358	3.56131	0.00310619	0.00528385
PGRP-SA	FBtr0073509	21	1136		PGRP-SA	FBtr0073509	1.70107	1.74242	2.99225	0.00139282	0.00239189		Rm62	FBtr0078653	-1.56833	2.50287	1.17488	0.000306988	0.000144104		pll	FBtr0085179	0.430764	9.08048	10.1311	0.00443167	0.00494439		pll	FBtr0085179	-0.998088	13.5216	9.12494	0.00659913	0.00445336		NimC4	FBtr0080592	0.515861	3.99646	3.37388	0.00352733	0.00297783
PGRP-SB1	FBtr0075348	21	690		PGRP-SB1	FBtr0075348	-0.34173	2.54333	2.201	0.00354	0.00306		sick	FBtr0332236	0.0930081	10.3981	10.6871	6.44e-05	6.62e-05		pnt	FBtr0089716	0.291796	11.156	12.0199	0.000202623	0.000218314		pnt	FBtr0089716	-0.915377	14.2063	9.9804	0.000258024	0.000181271		Nos	FBtr0080188	-0.252931	18.842	20.4307	0.00068747	0.00074543
PGRP-SB2	FBtr0333627	22	747		PGRP-SB2	FBtr0333627	-0.51551	0.84778	0.61913	0.00113	0.00083		Sp7	FBtr0339181	-0.541695	1.38672	1.10078	0.000380968	0.000302411		Pvr	FBtr0303109	-0.245836	40.2136	37.6923	0.00213142	0.00199779		Pvr	FBtr0303109	-0.73362	50.2326	38.684	0.00266246	0.00205035		PGRP-LA	FBtr0076433	0.436036	1.56204	1.31206	0.0240314	0.0201856
PGRP-SC1a	FBtr0088707	21	587		PGRP-SC1a	FBtr0088707	-1.51435	0.963878	0.277228	0.00173048	0.000497716		SPE	FBtr0084440	-0.244256	4.07545	3.76226	0.00215632	0.00199061		r2d2	FBtr0343415	-0.763422	4.41052	3.44729	0.0024247	0.00189516		r2d2	FBtr0343415	-1.56076	5.80921	2.65552	0.00319363	0.00145988		PGRP-LC	FBtr0300290	0.0919299	9.45491	9.18444	0.0118039	0.0114662
PGRP-SC1b	FBtr0088708	24	625		PGRP-SC1b	FBtr0088708	-0.00847195	1.57746	1.57203	0.0024725	0.00246401		Spn27A	FBtr0079321	-1.58862	2.9142	1.30818	0.00186092	0.000835367		Rac1	FBtr0072730	0.37653	3.11331	3.46439	0.00173	0.00192		Rac1	FBtr0072730	-0.6898	3.76552	2.81203	0.00209	0.00156		PGRP-LD	FBtr0114577	0.246883	5.48379	5.06081	0.0114964	0.0106097
PGRP-SC2	FBtr0088709	29	745		PGRP-SC2	FBtr0088709	-0.643722	0.869484	0.582563	0.00156946	0.00105156		spz	FBtr0085139	0.115973	1.95166	2.03446	0.000390487	0.000407055		Rac2	FBtr0076867	-0.28346	3.11331	2.849	0.00242	0.00221		Rac2	FBtr0076867	-0.35728	4.27899	3.72779	0.00332	0.0029		PGRP-LE	FBtr0074183	-1.73943	0.151783	0.937188	0.00010425	0.00064367
PGRP-SD	FBtr0076807	24	720		PGRP-SD	FBtr0076807	-1.32552	1.69555	0.72946	0.00244	0.00105		Sr-CI	FBtr0077467	0.579842	7.44904	8.78873	0.00326569	0.00385302		ref(2)P	FBtr0100289	-1.57671	2.59442	1.33333	0.000836371	0.00042983		ref(2)P	FBtr0100289	-1.90998	5.46749	1.81109	0.00176257	0.000583847		PGRP-LF	FBtr0076439	1.89296	4.77409	2.81156	0.00291994	0.00171961
phl	FBtr0344007	27	48404		phl	FBtr0344007	-0.603807	2.99611	2.31655	0.000800028	0.000618571		Stat92E	FBtr0334581	0.0253461	3.79532	3.82612	0.000228235	0.000230087		Rel	FBtr0089338	1.01545	2.07554	2.75214	0.000546338	0.000724437		Rel	FBtr0089338	-1.20628	5.99059	3.4871	0.00157689	0.000917899		PGRP-SA	FBtr0073509	2.05425	3.10743	1.68694	0.0101219	0.00549491
pll	FBtr0085179	25	2051		pll	FBtr0085179	0.337484	5.21178	5.82645	0.00254357	0.00284356		Tehao	FBtr0080502	0.438253	13.2802	15.0019	0.00249722	0.00282097		Rm62	FBtr0078653	-0.527743	1.55665	1.27635	0.00019093	0.00015655		Rm62	FBtr0078653	-1.21932	2.5674	1.34186	0.000314902	0.000164585		PGRP-SB1	FBtr0075348	0.504204	2.68553	2.24925	0.00419614	0.00351445
pnt	FBtr0089716	27	23371		pnt	FBtr0089716	0.902594	5.23778	6.88527	9.51e-05	0.000125055		Toll-4	FBtr0079768	-0.841716	12.5493	9.37671	0.00235315	0.00175824		sick	FBtr0332236	-0.0349715	21.5337	21.339	0.000133417	0.00013221		sick	FBtr0332236	-0.331542	25.1163	22.4675	0.000155613	0.000139202		PGRP-SB2	FBtr0333627	-0.0926072	0.895373	0.937188	0.00136698	0.00143082
psh	FBtr0074629	20	2434		psh	FBtr0074629	-0.0806479	3.13636	3.04158	0.00128592	0.00124706		TotA	FBtr0083971	0.846232	0.224276	0.364796	0.00033524	0.000545285		Sp7	FBtr0339181	-0.814611	2.07554	1.53276	0.000570203	0.000421089		Sp7	FBtr0339181	-0.524591	2.39624	1.89749	0.000658307	0.00052129		PGRP-SC1a	FBtr0088707	-1.70549	0.167109	0.937188	0.00030002	0.00168256
Pvr	FBtr0303109	19	9550		Pvr	FBtr0303109	0.834524	24.9416	31.5059	0.00132197	0.0016699		TotB	FBtr0083973	0.20967	1.78603	1.92327	0.00304264	0.00327643		SPE	FBtr0084440	0.104329	6.48606	6.67236	0.00343178	0.00353035		SPE	FBtr0084440	-0.92197	8.21567	5.66642	0.00434691	0.0029981		PGRP-SC1b	FBtr0088708	0.940001	1.36163	0.937188	0.00244457	0.00168256
r2d2	FBtr0343415	13	1428		r2d2	FBtr0343415	-0.0408401	3.14267	3.09464	0.00172769	0.00170128		TotC	FBtr0083972	-0.372957	0.666784	0.545882	0.00111131	0.000909804		sphinx2	FBtr0300362	-0.56037	7.26439	6.15385	0.00703	0.00595		sphinx2	FBtr0300362	-0.17059	9.07147	8.55462	0.00877	0.00827		PGRP-SC2	FBtr0088709	-0.374151	0.60448	0.74975	0.00109112	0.00135334
Rac1	FBtr0072730	8	1717		Rac1	FBtr0072730	-0.72545	2.03466	1.42616	0.00113	0.00079		TotF	FBtr0081310	0.640539	2.33427	2.86841	0.00454138	0.00558056		Spn27A	FBtr0079321	-1.19492	6.22662	4.17094	0.00397613	0.00266344		Spn27A	FBtr0079321	-1.38448	7.85952	4.18127	0.00501885	0.00267003		PGRP-SD	FBtr0076807	-0.942497	0.771736	1.31206	0.0013781	0.00234297
Rac2	FBtr0076867	17	1298		Rac2	FBtr0076867	-0.0726	2.20422	2.13936	0.00171	0.00166		TotM	FBtr0307036	0.197935	2.05149	2.20326	0.00337972	0.00362975		spz	FBtr0085139	0.011882	3.37275	3.38462	0.00067482	0.000677194		spz	FBtr0085139	0.0989774	3.93667	4.07879	0.00078765	0.000816084		phl	FBtr0344007	-0.591619	2.1982	2.81156	0.0135692	0.0173553
ref(2)P	FBtr0100289	17	3080		ref(2)P	FBtr0100289	-0.898751	1.58447	0.973023	0.00051079	0.000313676		TotX	FBtr0083985	1.76336	2.00928	3.2751	0.00333768	0.00544037		Sr-CI	FBtr0077467	-0.352076	14.5288	13.188	0.00636948	0.00578169		Sr-CI	FBtr0077467	-0.599126	19.6488	15.8736	0.00861411	0.00695904		pll	FBtr0085179	0.386051	5.72222	5.06081	0.0035192	0.00311243
Rel	FBtr0089338	17	3794		Rel	FBtr0089338	-0.920767	4.04061	2.70442	0.0010636	0.000711877		TotZ	FBtr0083974	0.43252	2.00035	2.31059	0.00283336	0.00327279		Stat92E	FBtr0334581	-0.0458342	8.82104	8.71225	0.000530461	0.000523919		Stat92E	FBtr0334581	-1.00466	12.3235	8.26964	0.000741085	0.000497303		pnt	FBtr0089716	0.480352	6.52682	5.62313	0.0368747	0.0317691
Rm62	FBtr0078653	17	8142		Rm62	FBtr0078653	-1.33593	2.83857	1.40506	0.000348163	0.000172337		tsr	FBtr0072188	-1.00276	0.415063	0.163147	0.000173812	6.83e-05		Tehao	FBtr0080502	-0.103332	18.4204	17.9259	0.00346379	0.0033708		Tehao	FBtr0080502	-0.345759	22.2117	19.7593	0.0041767	0.00371556		psh	FBtr0074629	-0.197822	2.95889	3.18644	0.00198716	0.00213999
sick	FBtr0332236	18	40263		sick	FBtr0332236	0.85111	13.4235	17.0965	8.32e-05	0.000105925		tub	FBtr0302338	-0.788289	0.952021	0.641536	0.000370725	0.000249819		Toll-4	FBtr0079768	0.393668	15.3071	16.8832	0.00287026	0.0031658		Toll-4	FBtr0079768	-1.109	35.5387	23.1104	0.00666392	0.00433346		r2d2	FBtr0343415	-0.0560056	3.12202	3.18644	0.0216807	0.022128
Sp7	FBtr0339181	27	2541		Sp7	FBtr0339181	0.0891748	1.42579	1.48154	0.000391701	0.000407016		Victoria	FBtr0081309	-0.232338	1.25157	1.14409	0.0018708	0.00171014		Toll-9	FBtr0078240	-1.59551	1.8161	0.8604	0.00037	0.00018		Toll-9	FBtr0078240	-1.32148	3.93667	2.03926	0.00081	0.00042		Rac1	FBtr0072730	-0.713285	1.48571	2.06181	0.00257043	0.00356715
SPE	FBtr0084440	21	1892		SPE	FBtr0084440	-0.404722	4.23937	3.64075	0.00224305	0.00192632		vig	FBtr0080720	-0.441397	2.97089	2.52227	0.000485598	0.000412271		TotA	FBtr0083971	0.220322	0.778327	0.849003	0.00116342	0.00126906		TotA	FBtr0083971	-1.80769	3.08088	0.970675	0.0046052	0.00145093		Rac2	FBtr0076867	0.275234	2.28411	2.06181	0.00395176	0.00356715
spheroide	FBtr0074363	21	1526		spheroide	FBtr0074363	-1.07912	1.74242	0.949557	0.00116239	0.00063346		vir-1	FBtr0305263	0.100821	3.35119	3.4654	0.000166304	0.000171972		TotB	FBtr0083973	0.448486	2.33498	2.66382	0.00397782	0.00453802		TotB	FBtr0083973	-0.132972	3.25783	3.09533	0.00554996	0.00527314		ref(2)P	FBtr0100289	-0.681082	0.921603	1.31206	0.00635589	0.00904871
sphinx2	FBtr0300362	22	1034		sphinx2	FBtr0300362	0.29966	3.89977	4.32836	0.00377	0.00419										TotC	FBtr0083972	-1.10466	1.29721	0.786325	0.00216202	0.00131054		TotC	FBtr0083972	-1.19173	2.22508	1.1571	0.00370846	0.00192849		Rel	FBtr0089338	-1.03303	2.64383	4.12363	0.00082337	0.00128422
spirit	FBtr0332628	21	2494		spirit	FBtr0332628	-1.5038	1.40103	0.465089	0.000564478	0.000187385										TotF	FBtr0081310	0.517766	2.59442	3.00855	0.00504752	0.0058532		TotF	FBtr0081310	0.85573	2.60083	3.46487	0.00505998	0.00674098		Rm62	FBtr0078653	-1.45427	1.40864	2.999	0.00029365	0.00062518
Spn27A	FBtr0079321	24	1568		Spn27A	FBtr0079321	-0.461799	3.82573	3.18329	0.00244299	0.00203275										TotM	FBtr0307036	0.00513112	3.89164	3.89744	0.00641126	0.00642082		TotM	FBtr0307036	-0.549342	3.7589	3.0001	0.00619258	0.00494251		sick	FBtr0332236	0.657072	16.4943	13.6829	0.00051682	0.00042873
spz	FBtr0085139	29	4982		spz	FBtr0085139	-0.142324	2.25844	2.13026	0.000451869	0.000426223										TotX	FBtr0083985	0.532357	3.11331	3.60969	0.00517161	0.00599616		TotX	FBtr0083985	0.02316	3.59436	3.62513	0.00597069	0.0060218		Sp7	FBtr0339181	-0.159683	1.39847	1.4995	0.00460022	0.00493257
Sr-CI	FBtr0077467	24	2304		Sr-CI	FBtr0077467	0.806576	8.36362	10.6131	0.00366665	0.00465284										TotZ	FBtr0083974	0.0871215	2.33498	2.39886	0.00330734	0.00339782		TotZ	FBtr0083974	-0.859535	3.9508	2.71484	0.00559603	0.00384539		SPE	FBtr0084440	-1.4522	2.14913	4.31106	0.00117567	0.00235835
Stat92E	FBtr0334581	27	16988		Stat92E	FBtr0334581	-0.809451	3.65544	2.57273	0.000219823	0.000154713										tsr	FBtr0072188	-1.44964	1.29721	0.626781	0.000543221	0.000262471		tsr	FBtr0072188	-1.47549	1.02515	0.282313	0.000429294	0.000118221		spheroide	FBtr0074363	-0.903586	0.927793	1.4995	0.00091589	0.00148026
Tak1	FBtr0077319	25	9020		Tak1	FBtr0077319	0.0218592	5.22726	5.26713	0.000579455	0.000583874										tub	FBtr0302338	-0.977496	0.518885	0.279202	0.000202058	0.000108724		tub	FBtr0302338	-1.73865	1.36928	0.293574	0.000533208	0.00011432		sphinx2	FBtr0300362	1.80199	4.67978	2.81156	0.0057001	0.00342456
Tehao	FBtr0080502	27	3876		Tehao	FBtr0080502	1.82474	12.3836	19.7203	0.00232862	0.00370821										Victoria	FBtr0081309	0.589531	1.8344	2.18769	0.00274201	0.00327009		Victoria	FBtr0081309	-0.553049	1.53773	1.16457	0.00229855	0.00174077		Spn27A	FBtr0079321	0.0900955	3.48261	3.37388	0.00259316	0.00251219
Toll-4	FBtr0079768	20	5333		Toll-4	FBtr0079768	0.285763	14.6363	15.9831	0.00274448	0.00299702										vig	FBtr0080720	-1.27825	4.41052	2.79772	0.000720909	0.000457293		vig	FBtr0080720	-2.19967	7.17608	1.79806	0.00117295	0.000293897		Sr-CI	FBtr0077467	0.814578	10.4167	8.24725	0.00486991	0.00385566
TotA	FBtr0083971	19	664		TotA	FBtr0083971	0.933139	0.350258	0.583571	0.000523555	0.000872304										vir-1	FBtr0305263	0.539506	4.92941	5.68091	0.000244623	0.000281917		vir-1	FBtr0305263	-0.0180746	5.12577	5.09309	0.000254368	0.000252746		Tak1	FBtr0077319	0.191653	5.19098	4.87338	0.00189245	0.00177666
TotB	FBtr0083973	16	584		TotB	FBtr0083973	0.185553	1.74242	1.87875	0.00296835	0.0032006																										Tehao	FBtr0080502	1.89063	19.4307	12.1834	0.00552795	0.00346613
TotC	FBtr0083972	18	592		TotC	FBtr0083972	-0.664759	1.0465	0.710318	0.00174417	0.00118386																										Tep1	FBtr0080811	-1.25266	5.02859	8.43469	0.00100231	0.00168122
TotF	FBtr0081310	27	562		TotF	FBtr0081310	1.4403	1.75865	2.81972	0.00342149	0.00548583																										Tep2	FBtr0335488	0.148579	17.0585	16.3071	0.0947695	0.0905948
TotM	FBtr0307036	21	566		TotM	FBtr0307036	0.680342	2.43696	3.08753	0.00401477	0.00508654																										Tep3	FBtr0079477	1.14267	33.3802	24.7418	0.00453104	0.00335846
TotX	FBtr0083985	21	601		TotX	FBtr0083985	1.99745	1.56818	2.92328	0.00260495	0.00485595																										Tep4	FBtr0331329	0.561275	8.42956	7.12263	0.00397246	0.00335656
TotZ	FBtr0083974	22	627		TotZ	FBtr0083974	0.778877	1.92052	2.5367	0.00272028	0.00359306																										Toll-4	FBtr0079768	0.293955	15.7558	14.4327	0.0029544	0.0027063
Traf-like	FBtr0074273	21	2539		Traf-like	FBtr0074273	-1.55706	1.56507	0.509309	0.000622047	0.000202428																										TotA	FBtr0083971	0.577075	0.519747	0.374875	0.0010942	0.00078921
tsr	FBtr0072188	24	2352		tsr	FBtr0072188	-1.064	1.02515	0.489482	0.000429294	0.000204976																										TotB	FBtr0083973	-0.0462881	1.83967	1.87438	0.00387299	0.00394605
tub	FBtr0302338	29	2071		tub	FBtr0302338	-1.15638	0.969542	0.444772	0.000377548	0.000173198																										TotC	FBtr0083972	-0.911352	0.657088	1.12463	0.00145374	0.00248811
Victoria	FBtr0081309	24	578		Victoria	FBtr0081309	-1.86954	0.89641	0.0734355	0.00133993	0.00259246																										TotF	FBtr0081310	1.37766	2.90731	1.87438	0.00669887	0.00431884
vig	FBtr0080720	27	3864		vig	FBtr0080720	-0.931103	4.01159	2.66434	0.000655702	0.000435492																										TotM	FBtr0307036	0.404839	3.02078	2.62413	0.00812037	0.0070541
vir-1	FBtr0305263	25	1210		vir-1	FBtr0305263	0.738643	3.3106	4.21885	0.00016429	0.000209362																										TotX	FBtr0083985	1.69772	2.86089	1.68694	0.00668432	0.00394144
																																					TotZ	FBtr0083974	0.374122	2.36398	2.06181	0.00474696	0.00414019
NON-AMP IMMUNE GENE AVERAGES							-0.125452	2.93927	2.76207	0.00114619	0.00085976				-0.408268	2.49789	2.09097	0.00104332	0.000586507				-0.204209	4.2808	3.77778	0.00157934	0.00135689				-0.838668	5.99059	3.86251	0.0027279	0.00162391				0.0265	5.242	4.902	0.00676	0.00623
BACKGROUND GENES
					DGRP1								FR2								RG3								ZI4								DGRP-HQ5
					gene	FBtr5	tD6	tW7	tP8	tW_persite9	tP_persite10		gene	FBtr5	tD6	tW7	tP8	tW_persite9	tP_persite10		gene	FBtr5	tD6	tW7	tP8	tW_persite9	tP_persite10		gene	FBtr5	tD6	tW7	tP8	tW_persite9	tP_persite10		gene	FBtr5	tD6	θW7	π8	θW_persite9	π_persite10
					128up	FBtr0087976	0.885912	5.48197	7.17994	0.0035482	0.00464721		128up	FBtr0087976	0.821025	5.20393	6.57161	0.00336824	0.00425347		128up	FBtr0087976	0.994573	6.48606	8.26211	0.0041981	0.00534764		128up	FBtr0087976	0.00862266	9.05553	9.08163	0.00586118	0.00587808		312	FBtr0072680	-1.20674	1.44179	2.62413	0.00809996	0.0147423
					140up	FBtr0337095	1.45026	2.26742	3.57524	0.0020281	0.00319789		140up	FBtr0337095	1.32433	2.36524	3.41026	0.0021156	0.00305032		140up	FBtr0337095	1.2508	2.85387	3.93732	0.00255265	0.00352176		140up	FBtr0337095	-0.494173	4.79247	3.95096	0.00428665	0.00353396		2019-09-01	FBtr0077198	0.297493	2.30209	2.06181	0.00093505	0.00083746
					14-3-3epsilon	FBtr0083568	0.747233	0.348484	0.535238	5.14e-05	7.9e-05		14-3-3epsilon	FBtr0083568	1.69738	0.229885	0.510571	3.39e-05	7.53e-05		14-3-3epsilon	FBtr0083568	-1.22452	1.8161	1.08262	0.000267979	0.000159749		14-3-3epsilon	FBtr0083568	-1.34283	2.22508	1.02169	0.000328328	0.000150758		2019-09-02	FBtr0083945	-0.24493	3.77277	4.12363	0.00195988	0.00214214
					14-3-3zeta	FBtr0088415	-0.361128	0.690266	0.551704	6.9e-05	5.51e-05		14-3-3zeta	FBtr0088415	-1.35695	0.620753	0.181087	6.2e-05	1.81e-05		14-3-3zeta	FBtr0088415	-1.20323	1.29721	0.740741	0.000129618	7.4e-05		14-3-3zeta	FBtr0088415	-1.9084	1.53773	0.250078	0.00015365	2.5e-05		2019-09-05	FBtr0088877	-0.887286	0.405246	0.74975	0.0003196	0.00059129
					18w	FBtr0086309	-0.613599	21.2427	17.0789	0.00391858	0.00315051		18w	FBtr0086309	1.1327	15.0181	20.0826	0.00277035	0.00370459		18w	FBtr0086309	0.200424	29.5764	31.0969	0.0054559	0.00573637		18w	FBtr0086309	-0.468041	40.6645	34.6788	0.00750128	0.00639711		2019-12-01	FBtr0310269	-0.355357	8.47421	9.55932	0.00166161	0.00187438
					2mit	FBtr0330143	0.834453	5.41788	6.9866	0.000160706	0.000207238		2mit	FBtr0330143	0.361519	6.17464	6.84141	0.000183153	0.000202931		2mit	FBtr0330143	0.864433	7.52383	9.29345	0.000223173	0.000275664		2mit	FBtr0330143	-1.14612	17.116	10.7953	0.000507697	0.000320212		128up	FBtr0087976	0.9911	7.24477	5.43569	0.00534275	0.00400862
					4EHP	FBtr0303160	-1.89282	2.093	0.490798	4.61e-05	1.08e-05		2mit	FBtr0330143	0.361519	6.17464	6.84141	0.000183153	0.000202931		4EHP	FBtr0303160	-1.28063	2.33498	1.39601	5.15e-05	3.08e-05		2mit	FBtr0330143	-1.14612	17.116	10.7953	0.000507697	0.000320212		140up	FBtr0337095	1.87952	3.57987	2.06181	0.0100277	0.00577539
					5-HT1A	FBtr0086577	0.16195	8.7447	9.21864	0.000159578	0.000168226		4EHP	FBtr0303160	-1.03043	1.11627	0.641633	2.46e-05	1.41e-05		5-HT1A	FBtr0086577	-0.560663	13.2316	11.2792	0.000241456	0.000205829		4EHP	FBtr0303160	-0.736013	2.39624	1.69649	5.28e-05	3.74e-05		14-3-3epsilon	FBtr0083568	0.608186	0.527557	0.374875	0.00787398	0.00559515
					5-HT1B	FBtr0330055	-0.0405752	5.98531	5.90114	0.000580141	0.000571982		5-HT1A	FBtr0086577	1.68205	6.22594	9.52174	0.000113614	0.000173758		5-HT1B	FBtr0330055	-0.43176	9.59937	8.49003	0.000930442	0.000822916		5-HT1A	FBtr0086577	-1.48279	21.5282	11.3243	0.000392858	0.000206651		18w	FBtr0086309	-0.803296	16.099	21.3679	0.00387275	0.00514022
					5-HT7	FBtr0085746	1.19296	7.14393	10.0238	0.000149752	0.000210121		5-HT1B	FBtr0330055	0.796263	4.34527	5.48048	0.000421176	0.000531209		5-HT7	FBtr0085746	1.06336	10.6371	13.6467	0.000222977	0.000286065		5-HT1B	FBtr0330055	-1.11932	12.8144	8.12465	0.00124207	0.000787501		26-29-p	FBtr0075766	0.406961	6.80917	5.998	0.0032149	0.00283192
					5PtaseI	FBtr0299660	-1.00541	2.44183	1.47977	0.000518656	0.000314309		5-HT7	FBtr0085746	0.851776	6.9662	8.76818	0.000146027	0.0001838		5PtaseI	FBtr0299660	-0.173466	3.11331	2.95157	0.000661281	0.000626926		5-HT7	FBtr0085746	-1.09451	16.6025	10.74	0.000348024	0.000225133		2mit	FBtr0330143	0.622396	6.57177	5.43569	0.00263081	0.00217602
					7B2	FBtr0301640	0.200569	0.885071	0.974764	0.000722507	0.000795726		5PtaseI	FBtr0299660	-0.677862	2.45579	1.88408	0.000521621	0.000400187		7B2	FBtr0301640	-0.188223	0.778327	0.717949	0.000635369	0.000586081		5PtaseI	FBtr0299660	-1.4758	6.84639	3.39175	0.0014542	0.000720423		4EHP	FBtr0303160	-1.80219	0.523136	1.87438	0.00645847	0.0231404
					a	FBtr0071764	-0.410446	16.4169	14.2411	0.000457932	0.000397241		7B2	FBtr0301640	-0.199074	0.914761	0.836364	0.000746744	0.000682746		a	FBtr0071764	-0.329152	20.496	18.7493	0.000571714	0.000522993		7B2	FBtr0301640	-1.18614	0.685247	0.230678	0.000559385	0.000188308		5-HT1A	FBtr0086577	0.269208	9.36914	8.62213	0.00032379	0.00029797
					A16	FBtr0080427	-0.420913	2.44183	2.03907	0.00140983	0.00117729		a	FBtr0071764	-0.640156	13.7384	11.1245	0.000383219	0.000310306		A16	FBtr0080427	-1.02673	4.15108	2.92308	0.0023967	0.00168769		a	FBtr0071764	-1.2632	29.046	17.4214	0.00081021	0.000485951		5-HT1B	FBtr0330055	-0.259039	5.82759	6.37288	0.00108907	0.00119097
					a5	FBtr0077922	-0.241	2.43217	2.20187	0.00327344	0.00296348		A16	FBtr0080427	-1.35465	1.48046	0.686508	0.000854768	0.000396367		a5	FBtr0077922	-0.179064	3.63219	3.4416	0.00488855	0.00463203		A16	FBtr0080427	-1.41875	6.32179	3.22915	0.00364999	0.0018644		5-HT2A	FBtr0300474	-0.859729	0.819187	1.31206	0.00183263	0.00293526
					a6	FBtr0070279	-1.14379	1.23503	0.587972	0.000543107	0.000258563		a5	FBtr0077922	-1.90911	2.06317	0.597418	0.0027768	0.000804062		Aac11	FBtr0081001	-0.180391	2.59442	2.45014	0.000872369	0.000823854		a5	FBtr0077922	-1.31434	7.35338	4.06894	0.00989688	0.00547637		5-HT2B	FBtr0330144	-1.48159	2.20955	4.4985	0.00151547	0.00308539
					Aac11	FBtr0081001	-0.640651	4.919	3.81574	0.001654	0.00128303		Aac11	FBtr0081001	1.83093	1.69195	2.87946	0.000568915	0.000968213		Aats-ala	FBtr0079722	0.87661	16.0854	19.7664	0.00460373	0.00565724		Aac11	FBtr0081001	-1.53693	7.00522	3.32899	0.00235549	0.00111936		5-HT7	FBtr0085746	0.951086	9.8183	7.4975	0.00579593	0.00442592
					Aats-ala	FBtr0079722	0.771004	10.7923	13.5185	0.0030888	0.00386906		Aats-ala	FBtr0079722	-0.469751	8.85349	7.59279	0.00253391	0.00217309		Aats-asn	FBtr0332578	-1.09343	4.15108	2.8433	0.00197859	0.00135524		Aats-ala	FBtr0079722	-0.104085	19.8197	19.1583	0.00567248	0.0054832		5PtaseI	FBtr0299660	-0.547072	1.61995	2.06181	0.0289277	0.0368181
					Aats-arg	FBtr0074178	-1.13257	4.51247	2.69399	0.00190159	0.00113527		Aats-asn	FBtr0332578	0.557721	3.37276	4.00577	0.00160761	0.00190933		Aats-asp	FBtr0339391	-0.387144	2.85387	2.51852	0.00100171	0.000884001		Aats-asn	FBtr0332578	-0.873682	8.03038	5.66295	0.00382763	0.00269921		7B2	FBtr0301640	-0.0289667	0.924108	0.937188	0.00113947	0.0011556
					Aats-asn	FBtr0332578	0.16183	3.68925	3.9065	0.00175846	0.00186201		Aats-asp	FBtr0339391	-0.368554	2.28973	1.9838	0.000803696	0.000696315		Aats-cys	FBtr0087234	0.109935	21.0148	21.6125	0.00761407	0.00783063		Aats-asp	FBtr0339391	-1.46729	8.54295	4.33407	0.00299858	0.00152126		825-Oak	FBtr0273406	-1.52579	0.0707339	0.562313	0.00015789	0.00125516
					Aats-asp	FBtr0339391	-0.0734028	3.08361	2.9979	0.00108235	0.00105226		Aats-cys	FBtr0087234	1.81878	11.4883	17.8038	0.00416244	0.00645064		Aats-gln	FBtr0084866	-0.564831	4.66996	3.92023	0.00189221	0.00158842		Aats-cys	FBtr0087234	0.0308031	21.0157	21.2228	0.00761437	0.00768941		a	FBtr0071764	-0.41328	14.2169	16.3071	0.00147985	0.00169742
					Aats-cys	FBtr0087234	0.370211	13.8517	15.5209	0.00501874	0.00562352		Aats-gln	FBtr0084866	0.744392	3.34881	4.16163	0.00135689	0.00168624		Aats-glupro	FBtr0084511	-0.587127	33.2086	28.2194	0.00530066	0.00450429		Aats-gln	FBtr0084866	-2.04927	10.7831	3.48961	0.00436915	0.00141394		a10	FBtr0075290	-0.673511	1.51783	2.06181	0.00292453	0.00397267
					Aats-gln	FBtr0084866	-0.825876	4.53941	3.21004	0.00183931	0.00130066		Aats-glupro	FBtr0084511	0.980778	19.8696	25.3722	0.00317152	0.00404984		Aats-met	FBtr0082895	0.0152935	10.1183	10.1595	0.00119094	0.0011958		Aats-glupro	FBtr0084511	-0.97864	45.8708	31.793	0.00732176	0.0050747		A16	FBtr0080427	-0.442235	2.19083	2.62413	0.00145861	0.00174709
					Aats-glupro	FBtr0084511	0.727211	20.0579	24.6911	0.00320158	0.00394111		Aats-met	FBtr0082895	-0.316902	6.58275	5.97308	0.000774806	0.000703046		Aats-phe	FBtr0087594	-0.493864	7.52383	6.51282	0.00483848	0.00418831		Aats-met	FBtr0082895	-1.03533	14.2063	9.42663	0.00167211	0.00110954		A2bp1	FBtr0332985	-0.973159	2.19938	3.37388	3.043e-05	4.668e-05
					Aats-his	FBtr0333804	-0.443097	4.35605	3.66732	0.000862926	0.00072649		Aats-phe	FBtr0087594	1.19569	3.30106	4.64945	0.00212287	0.00299		Aats-ser	FBtr0083086	-0.633515	4.66996	3.82906	0.00304828	0.00249939		Aats-phe	FBtr0087594	-0.493704	9.56811	7.99524	0.00615312	0.00514163		a5	FBtr0077922	-0.402077	2.23018	2.62413	0.00323684	0.0038086
					Aats-lys	FBtr0071366	-0.548216	3.48833	2.7842	0.00138371	0.0011044		Aats-ser	FBtr0083086	-1.03767	3.25359	2.17422	0.00212376	0.0014192		Aats-thr	FBtr0080332	-0.636752	13.2316	11.0142	0.0041872	0.00348552		Aats-ser	FBtr0083086	-1.09882	6.36724	3.96405	0.00415616	0.0025875		a6	FBtr0070279	-1.19414	0.627468	1.31206	0.00051055	0.00106759
					Aats-met	FBtr0082895	0.383348	6.08041	6.88142	0.00071568	0.00080996		Aats-thr	FBtr0080332	0.0955984	4.80232	4.9504	0.00151972	0.00156658		Aats-trp	FBtr0081981	0.298316	1.55665	1.7151	0.000497175	0.00054778		Aats-thr	FBtr0080332	-0.680245	18.7945	14.6876	0.00594763	0.00464797		Aac11	FBtr0081001	-0.543565	3.81565	4.68594	0.00179223	0.00220101
					Aats-phe	FBtr0087594	0.463894	4.11148	4.80262	0.00264404	0.0030885		Aats-trp	FBtr0081981	-0.559404	0.910136	0.689855	0.000290685	0.000220331		Aats-val	FBtr0333148	0.57995	19.4582	22.3846	0.00503967	0.00579762		Aats-trp	FBtr0081981	-1.29156	4.45015	2.3886	0.00142132	0.000762888		Aatf	FBtr0079299	0.723473	6.75626	5.43569	0.00442164	0.00355739
					Aats-ser	FBtr0083086	-1.2032	3.48833	1.94293	0.00227698	0.00126823		Aats-val	FBtr0333148	1.06491	10.7159	14.1375	0.00277543	0.00366162		ab	FBtr0332560	0.210566	12.4532	13.1453	0.000247093	0.000260825		Aats-val	FBtr0333148	0.122955	23.4077	24.3252	0.0060626	0.00630022		Aats-ala	FBtr0079722	0.568865	13.4876	11.4337	0.013569	0.0115027
					Aats-thr	FBtr0080332	-0.219696	7.82535	7.24846	0.00247638	0.00229382		ab	FBtr0332560	0.563199	7.47113	8.77391	0.00014824	0.000174089		abd-A	FBtr0083387	-1.17651	2.85387	1.83476	0.000125	8.04e-05		ab	FBtr0332560	-0.512286	15.2065	12.6814	0.000301721	0.000251619		Aats-ala-m	FBtr0077168	0.631954	22.6194	18.9312	0.00635375	0.00531775
					Aats-trp	FBtr0081981	-0.53543	1.75679	1.36246	0.000561094	0.00043515		abd-A	FBtr0083387	-1.46434	0.924483	0.34773	4.05e-05	1.52e-05		Abd-B	FBtr0083383	1.368	3.63219	5.08832	8.07e-05	0.000113008		abd-A	FBtr0083387	-1.14764	4.79247	2.8382	0.000209911	0.000124314		Aats-arg	FBtr0074178	-1.05388	2.74212	4.31106	0.00122471	0.00192544
					Aats-val	FBtr0333148	0.593746	14.429	17.2066	0.00373712	0.00445652		Abd-B	FBtr0083383	1.04618	4.16017	5.50941	9.24e-05	0.000122361		Abi	FBtr0307076	0.323711	6.7455	7.34473	0.002136	0.00232575		Abd-B	FBtr0083383	-0.349505	5.81943	5.11265	0.000129246	0.000113549		Aats-asn	FBtr0332578	0.152961	3.95063	3.74875	0.00221076	0.00209779
					ab	FBtr0332560	1.26106	7.51512	10.6991	0.000149112	0.000212288		Abi	FBtr0307076	0.360272	6.62267	7.31714	0.00209711	0.00231702		abo	FBtr0080168	-0.491081	7.52383	6.51852	0.00411138	0.00356203		Abi	FBtr0307076	-0.424684	10.0984	8.67683	0.00319773	0.00274757		Aats-asp	FBtr0339391	0.430859	3.04627	2.62413	0.00144032	0.00124072
					abd-A	FBtr0083387	-0.403396	0.872084	0.69218	3.82e-05	3.03e-05		abo	FBtr0080168	0.992154	4.15063	5.50766	0.0022681	0.00300965		abs	FBtr0078967	0.230888	0.518885	0.575499	0.000259702	0.000288037		abo	FBtr0080168	-1.28566	10.7641	6.19246	0.00588203	0.00338386		Aats-cys	FBtr0087234	-0.0489178	14.9514	15.1824	0.00590497	0.00599623
					Abd-B	FBtr0083383	1.7752	2.79348	4.68753	6.2e-05	0.000104107		abs	FBtr0078967	-0.867461	0.438894	0.221523	0.000219667	0.000110873		Ac3	FBtr0100324	1.21488	0.786172	1.17538	5.12e-05	7.65e-05		abs	FBtr0078967	0.0539441	0.513479	0.530687	0.000256997	0.000265609		Aats-gln	FBtr0084866	-0.944109	2.90554	4.31106	0.00124381	0.00184549
					Abi	FBtr0307076	0.720905	5.42342	6.77929	0.00171736	0.0021467		Ac3	FBtr0100324	-0.280395	0.448551	0.378401	2.92e-05	2.46e-05		ACC	FBtr0088872	-0.61255	15.3071	12.8547	0.00116768	0.000980601		Ac3	FBtr0100324	-0.0360621	1.077	1.05865	7.01e-05	6.89e-05		Aats-glupro	FBtr0084511	1.11322	24.6801	18.3689	0.00411678	0.00306403
					abo	FBtr0080168	1.1398	4.17352	5.88225	0.00228061	0.00321435		ACC	FBtr0088872	-0.496578	11.4487	9.74254	0.000873343	0.000743195		Ace	FBtr0300486	0.691243	3.11331	3.75783	9.95e-05	0.000120151		ACC	FBtr0088872	-1.31802	23.7494	13.7754	0.00181169	0.00105084		Aats-gly	FBtr0075632	0.963222	7.91792	5.998	0.00388324	0.00294164
					abs	FBtr0078967	0.188542	0.382672	0.430037	0.000191528	0.000215234		Ace	FBtr0300486	0.32395	5.03119	5.52828	0.000160864	0.000176758		Acer	FBtr0333416	0.208078	11.156	11.7721	0.00360803	0.00380727		Ace	FBtr0300486	-1.22191	11.9812	7.17996	0.000383079	0.000229568		Aats-his	FBtr0333804	0.145896	3.54996	3.37388	0.00134112	0.0012746
					ac	FBtr0070072	-1.1484	0.455068	0.168116	0.000496799	0.000183533		Acer	FBtr0333416	-2.0575	4.41244	1.46387	0.00142705	0.000473438		Acf1	FBtr0085845	-0.320849	4.41052	4.0057	0.000770801	0.000700052		Acer	FBtr0333416	-0.653966	15.3773	12.1194	0.00497326	0.00391959		Aats-ile	FBtr0078498	-0.798525	2.2679	3.18644	0.0159712	0.0224397
					Ac13E	FBtr0100142	0.155467	16.1408	16.9465	0.00143003	0.00150142		Acf1	FBtr0085845	0.463069	3.27838	3.78114	0.000572943	0.000660808		achi	FBtr0087943	-0.327114	3.6688	3.32	0.00104198	0.000942914		Acf1	FBtr0085845	-1.40368	5.81943	2.98088	0.00101703	0.00052095		Aats-leu	FBtr0073348	0.496282	8.49337	7.31006	0.00306067	0.00263426
					Ac3	FBtr0100324	-0.427179	1.38962	1.14194	9.04e-05	7.43e-05		achi	FBtr0087943	2.03189	1.93704	3.38574	0.00055014	0.000961585		Acn	FBtr0336842	-0.358866	1.8161	1.60114	0.000557598	0.0004916		achi	FBtr0087943	-0.850921	6.01756	4.24795	0.00170905	0.00120646		Aats-lys	FBtr0071366	-0.266973	2.70704	2.999	0.00118886	0.00131708
					ACC	FBtr0088872	-0.31724	13.8577	12.4347	0.00105712	0.000948561		Acn	FBtr0336842	-0.248522	2.95116	2.69904	0.000906099	0.000828689		Acon	FBtr0343871	-1.38055	1.03777	0.495726	0.000235803	0.00011264		Acn	FBtr0336842	-1.59559	5.12577	2.24092	0.00157377	0.000688032		Aats-met	FBtr0082895	0.232929	7.06366	6.56031	0.00084262	0.00078257
					Ace	FBtr0300486	-0.453938	4.02797	3.37007	0.000128788	0.000107752		Acon	FBtr0343871	-1.19519	0.641043	0.253552	0.000145659	5.76e-05		Acox57D-d	FBtr0071607	-0.594114	20.2365	17.1225	0.00665018	0.00562685		Acon	FBtr0343871	-0.658657	2.9046	2.17174	0.000659987	0.000493466		Aats-phe	FBtr0087594	0.674714	4.86472	3.93619	0.0034019	0.00275258
					Acer	FBtr0333416	0.0850752	5.2169	5.37192	0.00168723	0.00173736		Acox57D-d	FBtr0071607	0.00275424	9.7834	9.79156	0.00321505	0.00321773		Acox57D-p	FBtr0342891	-0.747875	14.2693	11.4701	0.00487174	0.00391604		Acox57D-d	FBtr0071607	-0.899012	23.066	16.4525	0.00758001	0.00540667		Aats-pro	FBtr0333447	0.320615	2.52667	2.24925	0.00763345	0.00679532
					Acf1	FBtr0085845	0.820604	3.65183	4.74904	0.000638209	0.000829961		Acox57D-p	FBtr0342891	-0.248884	7.28551	6.72379	0.00248737	0.00229559		Acp1	FBtr0079500	0.445592	3.37275	3.81766	0.00340682	0.00385623		Acox57D-p	FBtr0342891	-0.487557	14.1813	11.9325	0.00484169	0.00407393		Aats-ser	FBtr0083086	-1.39175	1.91188	3.74875	0.00152584	0.00299182
					achi	FBtr0087943	1.07064	2.30895	3.28017	0.000655764	0.000931603		Acp1	FBtr0079500	0.725072	2.10116	2.66014	0.00212238	0.00268701		Acp24A4	FBtr0110767	-0.0566722	2.35852	2.31692	0.00334541	0.00328642		Acp1	FBtr0079500	-0.375527	3.95801	3.41762	0.00399799	0.00345215		Aats-thr	FBtr0080332	-0.345124	7.15989	8.05982	0.00249735	0.00281124
					acj6	FBtr0290064	-0.44851	2.62966	2.17505	9.68e-05	8e-05		Acp24A4	FBtr0110767	1.51977	1.46614	2.3555	0.00207964	0.00334113		Acp26Aa	FBtr0079155	-0.6421	4.66996	3.81766	0.00461003	0.00376867		Acp24A4	FBtr0110767	-1.09756	2.39624	1.35276	0.00339892	0.00191881		Aats-trp	FBtr0081981	-0.461501	1.36782	1.68694	0.00091985	0.00113446
					Acn	FBtr0336842	-0.0307998	2.63797	2.60672	0.000809939	0.000800343		Acp26Aa	FBtr0079155	-0.553455	3.46843	2.81368	0.00342392	0.00277758		Acp26Ab	FBtr0342618	0.0171799	2.33498	2.34758	0.00414004	0.00416237		Acp26Aa	FBtr0079155	-1.07016	6.83436	4.33134	0.00674666	0.00427576		Aats-tyr	FBtr0075410	0.740219	6.10006	4.87338	0.00346594	0.00276896
					Acon	FBtr0343871	-1.74819	1.42745	0.334279	0.000324348	7.6e-05		Acp26Ab	FBtr0342618	-1.58255	2.04582	0.833153	0.00362734	0.00147722		Acp29AB	FBtr0079716	0.345227	4.66996	5.12821	0.00604135	0.00663416		Acp26Ab	FBtr0342618	-0.220942	2.05031	1.86452	0.0036353	0.00330589		Aats-tyr-m	FBtr0072429	-0.0424343	0.733274	0.74975	0.00045014	0.00046025
					Acox57D-d	FBtr0071607	0.232458	11.4476	12.3233	0.00376193	0.00404972		Acp29AB	FBtr0079716	-0.0362638	2.74037	2.70577	0.00354511	0.00350035		Acp32CD	FBtr0080158	0.160256	3.37275	3.53276	0.00363052	0.00380276		Acp29AB	FBtr0079716	0.23607	5.12577	5.55259	0.00663101	0.00718317		Aats-val	FBtr0333148	0.540223	17.2993	14.8076	0.00907147	0.00776485
					Acox57D-p	FBtr0342891	0.397079	8.71381	9.87384	0.00297501	0.00337106		Acp32CD	FBtr0080158	-0.414875	2.28284	1.93872	0.00245731	0.00208689		Acp36DE	FBtr0340581	-0.435403	10.3777	9.17379	0.00357728	0.00316228		Acp32CD	FBtr0080158	-0.777987	4.44234	3.20147	0.00478185	0.00344614		aay	FBtr0076457	2.03892	4.31786	2.43669	0.00531756	0.00300085
					Acp1	FBtr0079500	-0.0396314	2.96213	2.91897	0.00299205	0.00294845		Acp36DE	FBtr0340581	-0.739229	4.84834	3.69952	0.00167126	0.00127526		Acp53C14a	FBtr0087082	-0.887078	2.85387	2.08547	0.00557396	0.00407318		Acp36DE	FBtr0340581	-0.448272	13.1561	11.2306	0.00453504	0.00387129		ABCB7	FBtr0072755	0.700882	16.6817	13.6829	0.00805879	0.00661012
					Acp24A4	FBtr0110767	1.50678	1.38845	2.32409	0.00196944	0.00329657		Acp53C14a	FBtr0087082	0.704938	0.832629	1.10912	0.00162623	0.00216625		Acp53C14b	FBtr0087081	1.0995	2.85387	3.80627	0.00527517	0.00703562		Acp53C14a	FBtr0087082	-0.419357	2.56289	2.14165	0.00500564	0.00418292		abd-A	FBtr0083387	-0.290056	0.806219	0.937188	0.00916158	0.0106499
					Acp26Aa	FBtr0079155	-0.647564	3.47452	2.64407	0.00342993	0.00261014		Acp53C14b	FBtr0087081	-0.549971	2.49789	2.0081	0.00461717	0.00371183		Acp53C14c	FBtr0091496	0.640704	4.15108	4.91738	0.00599001	0.00709579		Acp53C14b	FBtr0087081	-0.0982551	3.7589	3.62318	0.00694806	0.00669719		Abi	FBtr0307076	0.580457	6.71515	5.62313	0.0771856	0.0646336
					Acp26Ab	FBtr0342618	0.443666	1.56353	1.86428	0.00277223	0.00330546		Acp53C14c	FBtr0091496	1.82562	2.08796	3.49342	0.00301294	0.005041		Acp53Ea	FBtr0087080	0.592402	1.8161	2.17094	0.00349922	0.00418293		Acp53C14c	FBtr0091496	0.0441056	3.92976	3.99304	0.00567065	0.00576196		abo	FBtr0080168	0.976947	6.00781	4.4985	0.00358461	0.00268407
					Acp29AB	FBtr0079716	0.445763	3.3106	3.85872	0.00428279	0.00499187		Acp53Ea	FBtr0087080	0.590841	2.30394	2.79512	0.00443919	0.00538558		Acp95EF	FBtr0084561	-1.51197	0.518885	0.148148	0.00170686	0.000487329		Acp53Ea	FBtr0087080	-0.748219	3.07546	2.20262	0.00592575	0.00424396		Abp1	FBtr0075819	-0.686042	3.58753	4.68594	0.00194657	0.00254256
					Acp32CD	FBtr0080158	0.120291	2.78787	2.91612	0.00300094	0.00313899		Acp98AB	FBtr0310089	-0.888201	0.216029	0.0677556	0.00128589	0.000403307		Acp98AB	FBtr0310089	-0.187399	0.518885	0.472934	0.0030886	0.00281509		Acp54A1	FBtr0110768	-1.47955	0.512577	0.0407117	0.0017554	0.000139424		abs	FBtr0078967	-0.764212	0.183024	0.374875	9.845e-05	0.00020165
					Acp36DE	FBtr0340581	0.636759	6.68286	8.12377	0.00230364	0.00280033		Acph-1	FBtr0085609	-0.240773	2.35889	2.15763	0.00104053	0.000951754		Acph-1	FBtr0085609	0.534469	3.89164	4.49573	0.00171665	0.00198312		Acp95EF	FBtr0084561	-1.21452	0.342929	0.0398124	0.00112806	0.000130962		Ac13E	FBtr0100142	0.217652	16.4101	15.3699	0.00221071	0.00207058
					Acp53C14a	FBtr0087082	0.742067	1.37049	1.82972	0.00267674	0.00357367		Acsl	FBtr0100426	-0.837745	2.92315	2.0755	0.0001726	0.00012255		Acsl	FBtr0100426	0.629265	3.63219	4.30199	0.000214466	0.000254015		Acp98AB	FBtr0310089	-0.721117	0.514394	0.284304	0.00306187	0.00169229		Ac3	FBtr0100324	-1.1758	0.406278	0.937188	9.792e-05	0.00022588
					Acp53C14b	FBtr0087081	0.200532	2.05392	2.22264	0.00379652	0.00410839		Act42A	FBtr0086029	-1.15529	0.626389	0.251975	0.000352895	0.000141958		Act42A	FBtr0086029	0.0682205	0.518885	0.535613	0.000292329	0.000301754		Acph-1	FBtr0085609	-1.34178	8.72915	4.80589	0.00385053	0.00211993		Ac76E	FBtr0074897	-0.982487	3.24521	4.87338	0.0001177	0.00017675
					Acp53C14c	FBtr0091496	1.42483	2.39836	3.7534	0.00346084	0.00541616		Act57B	FBtr0071519	0.993801	0.61895	0.940923	0.000256613	0.000390101		Act57B	FBtr0071519	-0.49529	1.03777	0.843305	0.000430253	0.000349629		Acsl	FBtr0100426	-1.26401	8.54295	4.91716	0.000504426	0.000290338		Ac78C	FBtr0330067	-0.0174065	5.96331	5.998	0.00025267	0.00025414
					Acp53Ea	FBtr0087080	0.496791	1.88276	2.27338	0.00362766	0.00438031		Act87E	FBtr0082785	-1.09866	3.67816	2.40063	0.00174818	0.00114099		Act87E	FBtr0082785	1.58637	2.59442	3.86325	0.00123309	0.00183614		Act42A	FBtr0086029	-1.07418	1.02515	0.484354	0.000577552	0.000272875		Acam	FBtr0301963	-0.773857	1.00987	1.4995	0.00226429	0.00336211
					Acp54A1	FBtr0110768	-0.838562	0.171312	0.0301166	0.000586684	0.000103139		Act88F	FBtr0083143	0.79699	1.6268	2.09988	0.00074453	0.000961045		Act88F	FBtr0083143	-0.783744	4.41052	3.42165	0.00201855	0.00156597		Act57B	FBtr0071519	-1.9072	3.24632	0.918838	0.00134591	0.000380945		AcCoAS	FBtr0333126	-0.327164	2.13484	2.43669	0.00026421	0.00030157
					Acp95EF	FBtr0084561	-1.30523	0.349186	0.0229197	0.00114864	7.54e-05		Actn3	FBtr0083380	-0.548677	1.61785	1.29236	0.000847039	0.000676628		Actn3	FBtr0083380	0.201011	3.63219	3.84615	0.00190167	0.00201369		Act87E	FBtr0082785	-1.27059	9.41379	5.42957	0.00447423	0.0025806		Ace	FBtr0300486	-0.588624	3.28043	4.12363	0.0292896	0.0368181
					Acp98AB	FBtr0310089	-0.420582	0.696275	0.534675	0.00414449	0.00318259		ACXA	FBtr0333225	0.364247	7.58871	8.43654	0.00173973	0.0019341		ACXA	FBtr0333225	-0.797678	9.59937	7.54986	0.00220068	0.00173083		Act88F	FBtr0083143	-1.50316	7.87335	3.8764	0.00360336	0.00177409		Acer	FBtr0333416	0.34526	5.23873	4.68594	0.141587	0.126647
					Acph-1	FBtr0085609	-0.229804	3.65183	3.34457	0.00161087	0.00147533		ACXB	FBtr0080414	-1.81589	6.32392	2.74471	0.00150785	0.000654438		ACXB	FBtr0080414	-1.18685	12.1938	8.37037	0.00290744	0.0019958		Actn3	FBtr0083380	-1.39414	6.33291	3.29144	0.00331566	0.00172327		Acf1	FBtr0085845	1.09132	4.69098	3.37388	0.00090735	0.00065259
					Acsl	FBtr0100426	-1.06042	4.67699	2.91878	0.000276157	0.000172342		ACXC	FBtr0100494	-1.04584	2.52957	1.59519	0.000596034	0.00037587		ACXC	FBtr0100494	0.0564757	3.63219	3.69231	0.000855842	0.000870007		ACXA	FBtr0333225	-1.43906	18.2819	9.82156	0.00419118	0.00225162		Ack	FBtr0073211	0.327223	20.6353	18.7438	0.00627976	0.00570413
					Act42A	FBtr0086029	0.726303	0.352105	0.533777	0.000198369	0.000300719		ACXE	FBtr0310556	-0.778812	14.1234	10.8793	0.00335314	0.00258294		ACXE	FBtr0310556	-0.370378	21.2743	19.2365	0.00505087	0.00456706		ACXB	FBtr0080414	-1.32839	19.4779	11.1776	0.00464424	0.00266513		Ack-like	FBtr0330331	0.260344	10.7582	9.93419	0.00817491	0.00754878
					Act57B	FBtr0071519	-1.45419	2.73614	1.19619	0.00113439	0.000495934		Acyp	FBtr0080555	-0.0257726	0.636619	0.628264	0.00139304	0.00137476		Acyp	FBtr0080555	-0.45544	2.07554	1.77208	0.00454166	0.00387764		ACXC	FBtr0100494	-0.917508	7.34694	5.0551	0.00173114	0.00119112		Acn	FBtr0336842	0.0647876	2.49646	2.43669	0.0137168	0.0133884
					Act5C	FBtr0100662	-1.45551	1.93451	0.780504	0.000492744	0.000198804		Acyp2	FBtr0083174	0.0782913	0.464799	0.484321	0.000709617	0.000739421		Acyp2	FBtr0083174	0.230888	0.518885	0.575499	0.000792191	0.000878624		ACXE	FBtr0310556	-0.734899	29.7295	22.8115	0.00705828	0.00541583		Acon	FBtr0343871	-1.60764	0.299882	1.12463	0.00159512	0.00598205
					Act87E	FBtr0082785	-0.447506	3.83717	3.21387	0.00182375	0.00152751		Ada	FBtr0081971	-0.191356	3.18548	2.98744	0.00283405	0.00265786		Ada	FBtr0081971	0.180377	2.33498	2.46724	0.00207739	0.00219505		Acyp	FBtr0080555	-0.587452	3.07546	2.39016	0.00672968	0.00523011		Acox57D-d	FBtr0071607	0.403912	13.102	11.6211	0.00465269	0.00412682
					Act88F	FBtr0083143	-0.0720847	1.74242	1.68946	0.000797447	0.000773207		Ada1-2	FBtr0080287	1.44416	0.385675	0.571429	0.000335954	0.00049776		Ada2a	FBtr0310380	-0.232759	9.08048	8.51282	0.00345792	0.00324174		Acyp2	FBtr0083174	-1.17765	2.05392	1.06308	0.00313575	0.00162303		Acox57D-p	FBtr0342891	0.310862	10.099	9.18444	0.0716243	0.0651379
					Actn	FBtr0310657	-0.187617	2.99289	2.78182	0.000170486	0.000158463		Ada2a	FBtr0310380	0.0306351	5.97701	6.03171	0.00227609	0.00229692		Ada2b	FBtr0100368	0.491229	2.33498	2.69516	0.000687568	0.000793627		Ada	FBtr0081971	0.0959268	3.93667	4.07441	0.00350238	0.00362492		Acp1	FBtr0079500	-0.878882	2.03787	2.999	0.00388166	0.00571238
					Actn3	FBtr0083380	-0.48929	2.26289	1.82195	0.00118476	0.0009539		Ada2b	FBtr0100368	-0.892902	3.90805	2.81395	0.00115078	0.000828608		Adam	FBtr0088387	0.963396	1.8161	2.39316	0.000933726	0.00123042		Ada1-2	FBtr0080287	0.417786	0.412633	0.517606	0.000359436	0.000450876		Acp24A4	FBtr0110767	1.38006	2.37268	1.4995	0.00777928	0.0049164
					ACXA	FBtr0333225	0.49652	7.84875	9.15441	0.00179935	0.00209867		Adam	FBtr0088387	-0.146128	1.66526	1.57076	0.000856174	0.000807588		adat	FBtr0331627	1.40739	5.96718	8.2963	0.00191747	0.00266591		Ada2a	FBtr0310380	-0.536711	10.9542	9.01565	0.00417145	0.00343323		Acp26Aa	FBtr0079155	-0.722608	2.50177	3.37388	0.00294326	0.00396927
					ACXB	FBtr0080414	-0.999465	7.15109	4.73716	0.00170507	0.00112951		adat	FBtr0331627	-0.693743	3.60751	2.77675	0.00115923	0.000892273		ade2	FBtr0079219	-0.20509	32.1709	30.4815	0.00671345	0.00636091		Ada2b	FBtr0100368	-0.245807	2.5674	2.32034	0.000756006	0.000683255		Acp26Ab	FBtr0342618	0.597263	1.87739	1.4995	0.00779002	0.00622199
					ACXC	FBtr0100494	0.461613	3.1395	3.68221	0.000739751	0.000867628		ade2	FBtr0079219	-1.12942	17.0922	11.3455	0.00356683	0.0023676		ade3	FBtr0079431	-0.0908157	41.2513	40.2963	0.0045436	0.00443841		Adam	FBtr0088387	-0.555467	3.41718	2.70947	0.00175691	0.00139304		Acp29AB	FBtr0079716	0.342095	3.99352	3.56131	0.00567261	0.00505868
					ACXE	FBtr0310556	0.343027	12.7324	14.1483	0.00302289	0.00335905		ade3	FBtr0079431	0.300578	22.2728	24.2251	0.00245323	0.00266825		Adf1	FBtr0086112	-1.23312	0.518885	0.216524	8.92e-05	3.72e-05		adat	FBtr0331627	0.0677912	9.90983	10.133	0.00318439	0.0032561		Acp32CD	FBtr0080158	0.357161	2.97406	2.62413	0.00392357	0.00346191
					Acyp	FBtr0080555	0.250418	1.56975	1.73969	0.0034349	0.00380675		Adf1	FBtr0086112	-1.03223	1.04725	0.574401	0.000180094	9.88e-05		Adgf-C	FBtr0082821	1.34225	8.04272	10.9658	0.00339069	0.00462302		ade2	FBtr0079219	-0.465213	36.9056	31.4958	0.00770149	0.00657257		Acp36DE	FBtr0340581	0.541887	7.94901	6.74775	0.00284198	0.0024125
					Acyp2	FBtr0083174	0.392802	0.348833	0.447013	0.00053257	0.000682463		Adgf-C	FBtr0082821	0.588537	7.62698	8.93577	0.00321542	0.00376719		Adgf-D	FBtr0082845	1.09545	9.08048	11.7521	0.00382497	0.00495035		ade3	FBtr0079431	-0.399205	43.5691	38.1058	0.00479888	0.00419714		Acp53C14a	FBtr0087082	0.852193	1.80062	1.31206	0.00431803	0.00314643
					Ada	FBtr0081971	0.858449	1.93246	2.61287	0.00171927	0.00232462		Adgf-D	FBtr0082845	1.51977	7.62698	11.0066	0.00321272	0.00463633		Adgf-E	FBtr0087482	0.149823	9.33993	9.7151	0.00477257	0.00496428		Adf1	FBtr0086112	-1.93856	1.19812	0.109342	0.000206039	1.88e-05		Acp53C14b	FBtr0087081	0.89911	2.06838	1.4995	0.00455589	0.00330286
					Ada1-2	FBtr0080287	0.649981	0.301366	0.4	0.000262514	0.000348432		Adgf-E	FBtr0087482	1.67596	4.53896	7.02504	0.00231935	0.0035897		Adh	FBtr0100589	0.94485	3.11331	3.9943	0.000930179	0.0011934		Adgf-C	FBtr0082821	-0.114532	13.6928	13.1822	0.00577267	0.00555742		Acp53C14c	FBtr0091496	2.1231	3.7766	2.06181	0.0921122	0.0502881
					Ada2a	FBtr0310380	0.287154	5.05302	5.56125	0.00192423	0.00211776		Adh	FBtr0100589	-0.825967	1.71556	1.17853	0.000512566	0.000352116		Adhr	FBtr0006151	-0.783263	2.33498	1.76068	0.000697634	0.000526048		Adgf-D	FBtr0082845	-0.126895	12.6658	12.1404	0.00533522	0.00511389		Acp53Ea	FBtr0087080	0.399483	2.38447	2.06181	0.00558423	0.0048286
					Ada2b	FBtr0100368	0.204811	2.6828	2.89183	0.000789987	0.000851541		Adhr	FBtr0006151	-1.84175	1.28667	0.322034	0.000384425	9.62e-05		Adk2	FBtr0072163	-0.131345	1.29721	1.23647	0.00077261	0.000736431		Adgf-E	FBtr0087482	-0.730923	15.0356	11.4714	0.00768298	0.00586174		Acp54A1	FBtr0110768	-0.915984	0.0330091	0.187438	0.00023578	0.00133884
					Adam	FBtr0088387	1.39037	1.38053	2.2426	0.000709785	0.00115301		Adk2	FBtr0072163	-0.630071	0.624472	0.42029	0.000371931	0.000250322		Adk3	FBtr0339379	0.462533	1.03777	1.21937	0.000513239	0.000603053		Adh	FBtr0100589	-0.812448	6.49264	4.67855	0.00193984	0.00139783		Acp62F	FBtr0072943	-0.935668	1.03994	1.68694	0.00299693	0.00486149
					Adar	FBtr0309963	-1.18461	0.531043	0.151572	3.7e-05	1.06e-05		Adk3	FBtr0339379	-0.774387	0.679242	0.428307	0.000335926	0.000211824		AdoR	FBtr0085581	-0.196916	17.1232	16.245	0.00119484	0.00113356		Adhr	FBtr0006151	-1.00942	6.49264	4.23872	0.00193984	0.00126643		Acp63F	FBtr0073182	-1.2413	0.162393	0.562313	0.00045109	0.00156198
					adat	FBtr0331627	2.63886	4.01159	7.82985	0.00128907	0.00251602		AdoR	FBtr0085581	0.948928	13.1778	16.8318	0.000919528	0.0011745		adp	FBtr0340288	-1.04647	7.78327	5.57265	0.0033036	0.0023653		Adk2	FBtr0072163	-1.20511	1.87945	0.932391	0.00111939	0.000555325		Acp65Aa	FBtr0077021	-0.61288	0.511789	0.74975	0.0012859	0.0018838
					ade2	FBtr0079219	-0.429971	18.7624	16.1892	0.00391536	0.00337837		adp	FBtr0340288	-0.344611	3.96713	3.51536	0.00168384	0.00149209		Ady43A	FBtr0089050	-2.1402	2.85387	1	0.00104384	0.000365764		Adk3	FBtr0339379	-0.788658	2.39624	1.64644	0.00118508	0.000814263		Acp76A	FBtr0308781	0.707642	2.63336	2.06181	0.00213228	0.00166948
					ade3	FBtr0079431	0.230467	25.9881	27.8748	0.00286244	0.00307025		Ady43A	FBtr0089050	-1.22377	1.4571	0.741688	0.000532956	0.000271283		aft	FBtr0089549	-0.342119	10.8966	9.90598	0.00448419	0.00407654		AdoR	FBtr0085581	-0.62753	23.9624	19.1759	0.00167206	0.00133807		Acp98AB	FBtr0310089	-0.362005	0.609195	0.74975	0.00791163	0.00973702
					ade5	FBtr0073705	0.225764	3.30731	3.58481	0.00115721	0.00125431		aft	FBtr0089549	-1.00893	6.24472	4.26556	0.00256984	0.00175537		AGO1	FBtr0087614	0.519855	17.1232	19.4416	0.00116468	0.00132238		adp	FBtr0340288	-1.76056	12.6436	5.36007	0.00536654	0.00227507		Acph-1	FBtr0085609	-0.563988	3.16004	3.93619	0.0200002	0.0249126
					Adf1	FBtr0086112	-0.244564	0.522726	0.444532	8.99e-05	7.64e-05		AGO1	FBtr0087614	0.988677	9.49056	12.3525	0.000645529	0.000840192		agt	FBtr0081697	-0.187399	0.518885	0.472934	0.000749834	0.000683431		Ady43A	FBtr0089050	-1.91455	4.10062	1.25133	0.00149986	0.000457694		Acsl	FBtr0100426	-0.690771	2.98556	3.93619	0.106627	0.140578
					Adgf-C	FBtr0082821	0.844643	7.15109	9.19108	0.00301479	0.00387482		agt	FBtr0081697	-1.4799	0.462241	0.0930233	0.000667979	0.000134427		Ahcy89E	FBtr0083379	-0.474097	4.15108	3.58405	0.00110873	0.000957277		aft	FBtr0089549	-0.927026	18.2819	12.8319	0.00752342	0.0052806		Act42A	FBtr0086029	0.59762	0.524904	0.374875	0.00046452	0.00033175
					Adgf-D	FBtr0082845	1.65076	6.62784	10.3491	0.00279184	0.00435937		Ahcy89E	FBtr0083379	0.563861	3.00457	3.55482	0.000802503	0.00094947		AIF	FBtr0077831	-0.791679	5.18885	4.03419	0.00142238	0.00110586		AGO1	FBtr0087614	0.147572	20.5031	21.4719	0.00139458	0.00146047		Act57B	FBtr0071519	-1.15253	1.25199	2.24925	0.00068904	0.00123789
					Adgf-E	FBtr0087482	0.863982	5.99591	7.78972	0.00306383	0.00398044		AIF	FBtr0077831	-0.158917	2.46872	2.32763	0.000676734	0.000638055		Ak6	FBtr0087891	0.595562	1.29721	1.57265	0.00151898	0.00184151		agt	FBtr0081697	-1.62614	1.19812	0.284814	0.00173138	0.000411581		Act5C	FBtr0100662	-1.47554	0.768052	1.87438	0.00067969	0.00165874
					Adh	FBtr0100589	1.18788	2.61363	3.81511	0.000780888	0.00113986		Ak6	FBtr0087891	1.24592	0.835186	1.32397	0.00097797	0.00155031		Akap200	FBtr0079665	0.867195	3.89164	4.87179	0.000254455	0.000318543		Ahcy89E	FBtr0083379	-1.18467	7.70219	4.61492	0.00205721	0.00123262		Act79B	FBtr0334090	-1.40657	0.403036	1.12463	0.00043619	0.00121713
					Adhr	FBtr0006151	-0.476242	1.74242	1.39251	0.000520592	0.000416048		Akap200	FBtr0079665	-1.93563	2.52139	0.793473	0.000164862	5.19e-05		Akt1	FBtr0083227	-0.395578	2.07554	1.81197	0.000391537	0.000341816		AIF	FBtr0077831	-1.53139	13.8396	6.9381	0.00379375	0.00190189		Act87E	FBtr0082785	-0.388219	3.23637	3.74875	0.00286404	0.00331748
					Adk2	FBtr0072163	-0.826566	0.854295	0.487127	0.000508812	0.000290129		Akt1	FBtr0083227	1.01487	0.919541	1.31924	0.000173465	0.000248866		al	FBtr0078053	-1.36611	2.33498	1.33333	0.000250347	0.000142954		Ak6	FBtr0087891	-1.27361	3.24632	1.69205	0.00380131	0.00198132		Act88F	FBtr0083143	-0.187995	1.73342	1.87438	0.00145543	0.00157378
					Adk3	FBtr0339379	0.0231884	0.702714	0.711637	0.000347534	0.000351947		al	FBtr0078053	-0.585551	1.67037	1.29148	0.00017909	0.000138467		Alas	FBtr0072151	-0.384982	7.26439	6.50142	0.00365045	0.00326705		Akap200	FBtr0079665	-1.04575	8.20123	5.31219	0.000536239	0.000347338		Actn	FBtr0310657	-0.230051	2.74742	2.999	0.00085616	0.00093456
					AdoR	FBtr0085581	1.71171	10.086	15.77	0.00070379	0.00110041		Alas	FBtr0072151	0.335107	3.95499	4.39386	0.00198743	0.00220797		alc	FBtr0088625	1.4033	1.55665	2.30199	0.000604526	0.000893978		Akt1	FBtr0083227	-1.80921	5.13479	1.86117	0.000968646	0.000351098		Actn3	FBtr0083380	-0.438437	1.86988	2.24925	0.00108967	0.00131075
					adp	FBtr0340288	-0.836351	5.47228	3.87058	0.0023227	0.00164286		alc	FBtr0088625	0.271063	1.04725	1.17142	0.000406698	0.000454919		ald	FBtr0331348	-0.687238	5.70773	4.61538	0.0022322	0.001805		al	FBtr0078053	-1.77743	3.7589	1.30377	0.000403013	0.000139784		ACXA	FBtr0333225	0.28269	9.00015	8.24725	0.00274814	0.00251825
					Ady43A	FBtr0089050	-1.04226	1.04338	0.516628	0.000381632	0.000188964		ald	FBtr0331348	0.39098	5.46082	6.10821	0.00213563	0.00238882		Ald	FBtr0339614	0.303555	2.85387	3.11681	0.000379403	0.000414359		Alas	FBtr0072151	-0.799511	8.71381	6.37813	0.0043788	0.00320509		ACXB	FBtr0080414	-0.892176	4.76997	6.74775	0.00119788	0.00169456
					aft	FBtr0089549	-0.629132	7.70219	6.06266	0.00316963	0.00249492		Ald	FBtr0339614	0.251938	2.38536	2.59649	0.000317117	0.000345186		Aldh	FBtr0332597	0.173766	9.08048	9.50427	0.00217341	0.00227484		alc	FBtr0088625	-0.0126713	2.05211	2.04145	0.000796935	0.000792796		ACXC	FBtr0100494	0.48218	3.74108	3.18644	0.00243244	0.00207181
					Ag5r	FBtr0073937	-1.42354	2.10373	0.896802	0.00134081	0.000571575		Aldh	FBtr0332597	-0.64207	5.12872	4.06479	0.00122755	0.000972903		Aldh-III	FBtr0300478	-1.52684	2.59442	1.37322	0.000252302	0.000133543		ald	FBtr0331348	-1.20585	15.2332	9.28401	0.00595746	0.00363082		ACXD	FBtr0332662	-0.832597	7.15797	9.74675	1.43159	1.94935
					Ag5r2	FBtr0073938	0.451114	4.78471	5.53993	0.00438965	0.0050825		Aldh-III	FBtr0300478	-1.9207	1.45272	0.330435	0.000141274	3.21e-05		Alh	FBtr0334673	-0.391106	4.92941	4.38462	0.000186001	0.000165445		Ald	FBtr0339614	-1.49121	7.53103	3.72395	0.0010012	0.000495074		ACXE	FBtr0310556	0.0720033	13.991	13.6829	0.00338274	0.00330826
					AGO1	FBtr0087614	0.972732	13.0197	17.1523	0.000885573	0.00116667		Alh	FBtr0334673	-1.76869	3.46681	1.51827	0.000130813	5.73e-05		alien	FBtr0079780	-0.0161951	8.5616	8.52422	0.00240427	0.00239377		Aldh	FBtr0332597	-0.69846	15.0356	11.6297	0.00359875	0.00278356		Acyp	FBtr0080555	0.184553	1.61627	1.4995	0.00446483	0.00414227
					agt	FBtr0081697	-1.07569	0.353249	0.0841193	0.000510476	0.00012156		alien	FBtr0079780	0.853451	6.1895	7.85798	0.00173813	0.00220668		ALiX	FBtr0085241	-0.172141	11.4155	10.8946	0.00302076	0.00288293		Aldh-III	FBtr0300478	-1.4975	5.12577	2.41826	0.00049847	0.000235171		Acyp2	FBtr0083174	0.255988	0.439139	0.374875	0.00089804	0.00076662
					Ahcy13	FBtr0074030	-0.513635	2.60335	2.08455	0.00109109	0.00087366		ALiX	FBtr0085241	0.295351	6.04881	6.60073	0.00160064	0.00174669		alph	FBtr0085445	0.715956	3.89164	4.70085	0.000153595	0.000185533		Alh	FBtr0334673	-1.07239	4.96363	3.08034	0.000187293	0.00011623		Ada	FBtr0081971	0.702716	2.62938	2.06181	0.00259564	0.00203535
					Ahcy89E	FBtr0083379	0.930912	2.61103	3.55227	0.000697391	0.000948791		alph	FBtr0085445	-0.0781469	4.30454	4.19638	0.000169892	0.000165622		alpha4GT1	FBtr0077670	-1.48205	3.89164	2.21652	0.00209228	0.00119168		alien	FBtr0079780	-0.548905	14.3522	11.7915	0.00403037	0.00331128		Ada1-2	FBtr0080287	0.376767	0.250958	0.187438	0.00025349	0.00018933
					AIF	FBtr0077831	-1.17441	4.51247	2.62683	0.00123697	0.000720074		alpha4GT1	FBtr0077670	0.59792	2.07531	2.53499	0.00111576	0.0013629		alpha4GT2	FBtr0300129	0.243419	8.12378	8.65538	0.000787493	0.000839025		ALiX	FBtr0085241	-1.20628	16.7737	10.2487	0.00443865	0.00271201		Ada2b	FBtr0100368	-0.268111	2.5336	2.81156	0.00340537	0.00377898
					Ak6	FBtr0087891	-0.00336877	1.71312	1.71065	0.00200599	0.00200311		alpha4GT2	FBtr0300129	-0.817681	4.96866	3.68724	0.000481646	0.000357429		alpha-catenin-related	FBtr0072148	-0.617698	10.6371	8.88889	0.00280737	0.00234597		alph	FBtr0085445	-1.42598	7.87335	4.08162	0.000310745	0.000161093		Adam	FBtr0088387	1.30297	2.3239	1.4995	0.154927	0.0999667
					Akap200	FBtr0079665	-1.23846	2.61103	1.35883	0.000170723	8.88e-05		alpha-catenin-related	FBtr0072148	0.100102	6.45288	6.65516	0.00170306	0.00175644		alpha-Est1	FBtr0081544	-0.772145	5.18885	4.06268	0.00153108	0.00119878		alpha4GT1	FBtr0077670	-1.26937	4.95491	2.72742	0.00266393	0.00146635		AdamTS-A	FBtr0083160	0.487366	25.8518	22.4925	0.0644682	0.056091
					Akt1	FBtr0083227	0.585863	0.872964	1.13429	0.000164679	0.000213977		alpha-Est1	FBtr0081544	-1.45168	2.7888	1.46225	0.000822896	0.00043147		alpha-Est10	FBtr0305910	-0.22927	2.85387	2.65527	0.000389288	0.000362198		alpha4GT2	FBtr0300129	-1.06056	12.6658	8.27429	0.00122778	0.000802083		Adar	FBtr0309963	-1.25182	0.159004	0.562313	3.096e-05	0.00010949
					al	FBtr0078053	-1.29621	1.74949	0.79601	0.000187573	8.53e-05		alpha-Est10	FBtr0305910	-1.26992	2.7888	1.62834	0.000380411	0.000222117		alpha-Est2	FBtr0081540	-0.296536	4.66996	4.27635	0.00136589	0.00125076		alpha-catenin-related	FBtr0072148	-1.03959	14.1813	9.38639	0.00374276	0.00247728		adat	FBtr0331627	2.60801	7.85956	4.12363	0.0251909	0.0132167
					Alas	FBtr0072151	-0.0117238	4.80101	4.78103	0.00241257	0.00240253		alpha-Est2	FBtr0081540	-0.93372	1.3944	0.901278	0.000407838	0.000263609		alpha-Est3	FBtr0081545	-1.1329	3.11331	2.05698	0.00117262	0.000774757		alpha-Est1	FBtr0081544	-0.578441	5.30595	4.22851	0.00156564	0.00124772		ade3	FBtr0079431	0.259423	28.116	26.0538	0.00326209	0.00302284
					alc	FBtr0088625	1.24381	1.38445	2.15621	0.00053765	0.000837365		alpha-Est3	FBtr0081545	-1.75391	2.33724	0.956098	0.000880318	0.000360112		alpha-Est4	FBtr0081546	-0.267747	3.37275	3.10541	0.00175299	0.00161404		alpha-Est10	FBtr0305910	-0.441314	3.25204	2.7131	0.000443601	0.000370086		ade5	FBtr0073705	0.130978	3.72679	3.56131	0.00160568	0.00153439
					ald	FBtr0331348	1.28218	3.83717	5.62302	0.00150065	0.00219907		alpha-Est4	FBtr0081546	-1.26452	2.0916	1.1777	0.00108711	0.00061211		alpha-Est5	FBtr0081547	-0.923154	3.63219	2.64957	0.00119914	0.000874735		alpha-Est2	FBtr0081540	-0.0747308	3.77903	3.67558	0.0011053	0.00107504		AdenoK	FBtr0075895	-0.584026	1.43649	1.87438	0.0897804	0.117148
					Ald	FBtr0339614	-0.730664	3.33439	2.43349	0.000443284	0.000323516		alpha-Est5	FBtr0081547	-1.34161	1.6268	0.83043	0.000537074	0.00027416		alpha-Est6	FBtr0081549	-0.200416	2.33498	2.18803	0.000554628	0.000519723		alpha-Est3	FBtr0081545	-1.03666	3.76552	2.33257	0.00141827	0.000878557		Adf1	FBtr0086112	-0.329256	0.456233	0.562313	0.00281626	0.00347107
					Aldh	FBtr0332597	0.933986	7.65903	10.0627	0.00183318	0.0024085		alpha-Est6	FBtr0081549	-0.639178	1.6268	1.24739	0.000386413	0.000296291		alpha-Est7	FBtr0081550	-0.664827	2.59442	2.06268	0.000619047	0.000492168		alpha-Est4	FBtr0081546	-1.36057	4.62131	2.37701	0.00240193	0.00123545		Adgf-A	FBtr0075191	-0.285705	2.8578	3.18644	0.00335816	0.00374435
					Aldh-III	FBtr0300478	-1.63747	1.90727	0.614587	0.000185478	5.98e-05		alpha-Est7	FBtr0081550	-0.729278	2.324	1.75029	0.000554521	0.000417631		alpha-Est8	FBtr0081553	-0.216012	2.59442	2.42165	0.000410121	0.000382809		alpha-Est5	FBtr0081547	-1.67674	4.45015	1.77378	0.00146918	0.0005856		Adgf-B	FBtr0075193	-0.853827	2.90053	4.12363	0.00178604	0.00253918
					Alh	FBtr0334673	-1.74894	5.11654	2.00439	0.000193062	7.56e-05		alpha-Est8	FBtr0081553	-0.180368	2.5564	2.40302	0.000404109	0.000379864		alpha-Est9	FBtr0302354	0.497275	1.8161	2.11396	0.000165265	0.000192371		alpha-Est6	FBtr0081549	-1.14924	3.59436	2.06741	0.000853766	0.000491071		Adgf-C	FBtr0082821	0.927799	9.52225	7.31006	0.00441663	0.00339057
					alien	FBtr0079780	0.811256	7.13682	9.09435	0.00200416	0.00255388		alpha-Est9	FBtr0302354	0.570914	0.929598	1.15447	8.46e-05	0.000105057		alpha-Man-II	FBtr0082031	-0.0535094	2.07554	2.03989	0.000440199	0.000432638		alpha-Est7	FBtr0081550	-1.28249	4.79247	2.60857	0.00114352	0.000622421		Adgf-D	FBtr0082845	1.53568	10.4253	6.93519	0.0047088	0.00313243
					ALiX	FBtr0085241	0.575032	6.96275	8.31948	0.00184249	0.0022015		alpha-Man-II	FBtr0082031	-1.00043	2.08009	1.3577	0.000441164	0.000287953		alpha-Man-IIb	FBtr0334593	-0.0229114	17.9015	17.7949	0.000901114	0.000895745		alpha-Est8	FBtr0081553	-1.0091	4.27899	2.72218	0.000676414	0.000430317		Adgf-E	FBtr0087482	0.868117	7.96434	6.18544	0.00445932	0.00346329
					AlkB	FBtr0074168	0.576269	1.2149	1.53964	0.000897928	0.00113795		alpha-Man-IIb	FBtr0334593	0.278849	11.0938	11.9734	0.000558431	0.000602709		alphaTry	FBtr0088161	1.12513	3.11331	4.16239	0.00360337	0.00481759		alpha-Est9	FBtr0302354	-1.15463	3.59436	2.06025	0.000327087	0.000187483		AdipoR	FBtr0084282	-0.234333	2.91689	3.18644	0.0217678	0.0237794
					alph	FBtr0085445	0.0131798	3.30731	3.32351	0.000130533	0.000131172		alphaTry	FBtr0088161	-0.0667742	2.46872	2.40944	0.00285732	0.0027887		alphaTub84B	FBtr0081639	-1.73359	0.778327	0.222222	0.000335197	9.57e-05		alpha-Man-II	FBtr0082031	-1.87166	9.58495	3.6169	0.00203286	0.000767105		Adk1	FBtr0076017	-0.320734	0.792367	0.937188	0.00024886	0.00029434
					alpha4GT1	FBtr0077670	0.68219	2.43455	3.08667	0.0013089	0.0016595		alphaTub84B	FBtr0081639	-0.995554	0.693362	0.370986	0.000298606	0.00015977		alphaTub84D	FBtr0081538	-1.34517	2.59442	1.51852	0.00131297	0.000768481		alpha-Man-IIb	FBtr0334593	-0.753322	22.7642	17.2968	0.00114589	0.000870672		Adk2	FBtr0072163	-0.819088	0.567345	0.937188	0.00042722	0.00070571
					alpha4GT2	FBtr0300129	-0.466939	6.27271	5.27067	0.000608057	0.000510922		alphaTub84D	FBtr0081538	-1.95403	1.6268	0.466899	0.000823278	0.000236285		alphaTub85E	FBtr0082087	0.341228	1.55665	1.73789	0.000761573	0.000850241		alphaTry	FBtr0088161	-0.284851	4.98597	4.48475	0.0057708	0.00519068		AdoR	FBtr0085581	1.78928	15.5973	9.93419	0.0315096	0.0200691
					alpha-catenin-related	FBtr0072148	0.727919	6.49264	8.118	0.00171355	0.00214252		alphaTub85E	FBtr0082087	-0.34214	1.3944	1.2137	0.000682191	0.000593789		alrm	FBtr0084846	-0.402233	7.26439	6.46724	0.00418215	0.00372322		alphaTub84B	FBtr0081639	-1.62072	2.05758	0.693172	0.000886122	0.000298524		adp	FBtr0340288	-0.913207	3.76879	5.43569	0.00193073	0.00278468
					alpha-Est1	FBtr0081544	-0.369524	3.36702	2.90972	0.000993514	0.000858578		alrm	FBtr0084846	-0.410867	3.54075	3.06787	0.00203843	0.00176619		alt	FBtr0335027	-2.00719	4.66996	2.0057	0.000560553	0.000240751		alphaTub84D	FBtr0081538	-1.77916	4.10783	1.4581	0.00207886	0.000737902		AdSL	FBtr0083373	0.104015	3.49941	3.37388	0.00242174	0.00233486
					alpha-Est10	FBtr0305910	-0.368425	2.65817	2.28334	0.000362594	0.000311463		alt	FBtr0335027	-0.739631	4.09561	3.14589	0.000491611	0.000377613		Ama	FBtr0081618	-0.00689688	1.8161	1.81197	0.000680696	0.000679148		alphaTub85E	FBtr0082087	-1.32092	3.4232	1.73906	0.00167475	0.000850814		AdSS	FBtr0083991	0.0395222	3.80091	3.74875	0.00071634	0.00070651
					alpha-Est2	FBtr0081540	0.143031	1.77212	1.87772	0.000518314	0.000549201		Ama	FBtr0081618	-1.06737	0.693362	0.34773	0.000259881	0.000130334		amd	FBtr0081154	0.635479	8.5616	10.0285	0.00216694	0.00253822		alrm	FBtr0084846	-1.25519	14.8909	8.83094	0.00857277	0.00508402		Ady43A	FBtr0089050	-1.16097	0.52903	1.12463	0.00032062	0.00068159
					alpha-Est3	FBtr0081545	-1.30423	2.30375	1.12149	0.000867703	0.000422406		amd	FBtr0081154	1.54147	5.90233	8.75721	0.00149388	0.00221645		amon	FBtr0085048	-0.482766	9.59937	8.35897	0.000583088	0.000507743		alt	FBtr0335027	-1.83327	14.8909	6.04001	0.00178741	0.000725004		Aef1	FBtr0330156	-1.0358	0.718243	1.31206	0.00050332	0.00091946
					alpha-Est4	FBtr0081546	-1.349	3.89865	2.0078	0.00202633	0.00104356		amon	FBtr0085048	-0.11252	6.26483	6.04779	0.00038054	0.000367357		amos	FBtr0081081	-0.0512454	3.11331	3.06553	0.00270018	0.00265874		Ama	FBtr0081618	-1.38712	2.73856	1.26916	0.00102644	0.000475698		aft	FBtr0089549	-0.535908	6.34733	7.68494	0.0028721	0.00347735
					alpha-Est5	FBtr0081547	-0.927462	3.36702	2.21925	0.00111159	0.000732668		amos	FBtr0081081	-0.00690202	1.68093	1.67646	0.00145787	0.001454		Amph	FBtr0087828	0.532459	8.04272	9.20228	0.000434976	0.00049769		amd	FBtr0081154	0.142483	9.39725	9.84364	0.00237845	0.00249143		Afti	FBtr0273391	0.112612	9.90318	9.55932	0.00659772	0.00636863
					alpha-Est6	FBtr0081549	-0.755507	3.36702	2.43205	0.000799767	0.000577684		Amph	FBtr0087828	0.334457	6.45288	7.12873	0.000348993	0.000385545		Amy-d	FBtr0086983	0.0320343	8.20984	8.28	0.0050678	0.00511111		amon	FBtr0085048	-1.21543	17.4583	10.627	0.00106046	0.000645508		Ag5r	FBtr0073937	-1.20227	0.855585	1.68694	0.00095277	0.00187855
					alpha-Est7	FBtr0081550	-0.679275	3.36702	2.52639	0.000803393	0.000602813		Amy-d	FBtr0086983	-0.561236	6.77532	5.6202	0.0041823	0.00346926		Amy-p	FBtr0087004	-0.299489	8.0112	7.40351	0.0050164	0.00463589		amos	FBtr0081081	-0.771908	3.92976	2.82224	0.00340829	0.00244774		Ag5r2	FBtr0073938	0.0149073	5.08635	5.06081	0.00505602	0.00503063
					alpha-Est8	FBtr0081553	-0.0298584	3.36702	3.33007	0.000532251	0.00052641		Amy-p	FBtr0087004	-0.791197	6.89655	5.28753	0.00431844	0.00331091		Amyrel	FBtr0087117	-0.128902	16.0854	15.5442	0.0100096	0.00967278		Amph	FBtr0087828	-0.348539	9.39725	8.30529	0.000508234	0.000449177		AGBE	FBtr0087732	0.63497	8.82405	7.31006	0.00281829	0.00233474
					alpha-Est9	FBtr0302354	-1.18646	2.30375	1.22825	0.000209642	0.000111771		Amyrel	FBtr0087117	-0.54779	6.68149	5.54083	0.00415774	0.00344793		ana	FBtr0339284	-0.309214	2.33498	2.10826	0.000276231	0.00024941		Amy-d	FBtr0086983	-1.18592	17.3092	10.7874	0.0106847	0.00665891		AGO1	FBtr0087614	0.959	17.3045	13.3081	0.00339636	0.00261199
					alpha-Man-I	FBtr0331759	-0.242626	5.21178	4.76989	0.00010444	9.56e-05		ana	FBtr0339284	0.741094	1.25278	1.6396	0.000148205	0.000193966		ana1	FBtr0084645	-0.819578	33.4681	26.4501	0.00585311	0.00462577		Amy-p	FBtr0087004	-0.55639	13.4739	11.1262	0.00843702	0.00696692		agt	FBtr0081697	-1.22442	0.0674919	0.374875	0.00011557	0.00064191
					alpha-Man-II	FBtr0082031	-1.60377	5.27036	2.33511	0.00111779	0.000495252		ana1	FBtr0084645	0.319118	18.8922	20.6016	0.00330399	0.00360293		ana2	FBtr0088685	-0.410241	2.33498	2.03419	0.00157982	0.00137631		Amyrel	FBtr0087117	0.183437	16.0748	17.0279	0.010003	0.0105961		Ahcy13	FBtr0074030	-0.678892	2.10772	2.81156	0.00101041	0.00134783
					alpha-Man-IIb	FBtr0334593	0.722828	10.1162	12.52	0.00050922	0.000630221		ana2	FBtr0088685	0.718386	1.25278	1.62774	0.000847618	0.00110132		ana3	FBtr0087904	0.466113	9.33993	10.5071	0.00155873	0.00175352		ana	FBtr0339284	-1.89872	5.29663	1.76274	0.000626598	0.000208534		Ahcy89E	FBtr0083379	0.66517	3.50118	2.81156	0.0214796	0.0172489
					alphaTry	FBtr0088161	0.711793	1.72088	2.24195	0.00199175	0.00259485		ana3	FBtr0087904	-0.0950599	7.74962	7.52329	0.00129333	0.00125556		Ance	FBtr0343667	0.148093	14.7882	15.3618	0.00419286	0.00435549		ana1	FBtr0084645	-1.04626	37.1417	24.908	0.00649557	0.00435606		AIF	FBtr0077831	-0.248781	2.55364	2.81156	0.00095857	0.00105539
					alphaTub84B	FBtr0081639	-1.17702	1.413	0.678859	0.000608526	0.00029236		Ance	FBtr0343667	1.81005	9.54929	14.7435	0.00270748	0.00418017		Ance-2	FBtr0080554	0.92711	13.7504	17.0997	0.00687522	0.00854986		ana2	FBtr0088685	-1.31198	4.44234	2.34976	0.00300564	0.00158983		Ak6	FBtr0087891	0.160991	1.79826	1.68694	0.00276656	0.00259529
					alphaTub84D	FBtr0081538	-1.97378	3.72984	1.06876	0.00188757	0.000540869		Ance-2	FBtr0080554	0.848154	11.0347	13.8218	0.00551737	0.00691091		Ance-3	FBtr0343641	0.355378	15.0477	16.4473	0.00036673	0.000400841		ana3	FBtr0087904	-1.46789	26.3123	14.0427	0.00439124	0.00234358		Akh	FBtr0073213	-0.782536	0.583849	0.937188	0.00190179	0.00305273
					alphaTub85E	FBtr0082087	-1.08216	2.11038	1.19197	0.00103247	0.000583155		Ance-3	FBtr0343641	0.00238915	8.91267	8.9191	0.000217213	0.000217369		Ance-4	FBtr0088664	-0.432642	10.8966	9.64387	0.004499	0.00398178		Ance	FBtr0343667	-0.460984	20.5031	17.4767	0.00581318	0.00495512		AkhR	FBtr0332331	0.266212	8.3494	7.68494	0.0613926	0.0565069
					Alr	FBtr0331763	-0.665847	1.57293	1.12084	0.00125633	0.000895236		Ance-4	FBtr0088664	1.12116	7.09908	9.56629	0.00293108	0.00394975		Ance-5	FBtr0072420	-0.896332	1.8161	1.2792	0.000758604	0.000534337		Ance-2	FBtr0080554	-0.129701	18.9654	18.1755	0.00948268	0.00908773		al	FBtr0078053	-1.41933	0.810197	1.87438	0.00029798	0.00068936
					alrm	FBtr0084846	-0.428092	5.41238	4.60794	0.00311593	0.00265282		Ance-5	FBtr0072420	-1.79795	1.67559	0.511533	0.000699914	0.000213673		angel	FBtr0072083	-0.246798	3.11331	2.88319	0.00252294	0.00233646		Ance-3	FBtr0343641	-0.953227	25.458	17.7417	0.000620443	0.000432387		Alas	FBtr0072151	-0.137421	4.82538	5.06081	0.00273703	0.00287057
					alt	FBtr0335027	-0.746771	4.36042	3.19919	0.000523397	0.00038401		angel	FBtr0072083	-0.650519	0.837797	0.582542	0.000678928	0.000472076		Anp	FBtr0085611	-1.57284	1.29721	0.569801	0.00380414	0.00167097		Ance-4	FBtr0088664	-0.100086	14.1813	13.7197	0.0058552	0.00566461		alc	FBtr0088625	1.08939	2.18877	1.4995	0.00770694	0.00527993
					Ama	FBtr0081618	-1.64573	1.94716	0.63978	0.000729819	0.000239798		Anp	FBtr0085611	1.64035	0.215227	0.489188	0.000631165	0.00143457		Antp	FBtr0081648	0.535095	1.03777	1.24786	1.01e-05	1.21e-05		Ance-5	FBtr0072420	-0.962603	2.05031	1.24087	0.000856436	0.000518324		ald	FBtr0331348	1.05321	5.63233	4.12363	0.0219157	0.0160452
					amd	FBtr0081154	1.63909	5.97307	9.32689	0.00151179	0.00236064		Antp	FBtr0081648	-0.0960005	0.689655	0.658562	6.7e-06	6.4e-06		aop	FBtr0077850	0.755013	7.26439	8.76068	0.000326269	0.000393473		angel	FBtr0072083	-0.393313	2.9046	2.46698	0.00235381	0.00199917		Aldh	FBtr0332597	0.834306	10.0013	7.87238	0.00272442	0.00214448
					amn	FBtr0074802	-1.03913	1.74417	0.980466	0.000441338	0.000248094		aop	FBtr0077850	1.55599	4.52599	6.83181	0.000203278	0.000306841		Aos1	FBtr0082593	-0.248578	1.03777	0.940171	0.000756944	0.000685756		Anp	FBtr0085611	-1.17636	1.02696	0.434485	0.00301161	0.00127415		Alg10	FBtr0076217	0.0934504	3.87209	3.74875	0.00263408	0.00255017
					amon	FBtr0085048	0.315497	6.97667	7.72175	0.000423779	0.000469036		Aos1	FBtr0082593	-0.215459	0.901314	0.816489	0.000657414	0.000595543		ap	FBtr0086058	-0.800051	1.03777	0.723647	5.03e-05	3.51e-05		Antp	FBtr0081648	-0.67367	1.7116	1.21922	1.66e-05	1.18e-05		Alh	FBtr0334673	-1.45764	2.14103	4.31106	9.182e-05	0.00018488
					amos	FBtr0081081	0.701717	1.40993	1.84737	0.00122284	0.00160223		ap	FBtr0086058	0.301866	0.433701	0.509398	2.1e-05	2.47e-05		AP-1sigma	FBtr0305040	-0.454665	0.778327	0.632479	0.00019952	0.000162132		aop	FBtr0077850	-0.954767	14.0104	9.6572	0.000629259	0.000433739		alien	FBtr0079780	0.537384	9.02623	7.68494	0.00543422	0.0046267
					Amph	FBtr0087828	0.882061	5.65329	7.39081	0.000305748	0.00039972		AP-1sigma	FBtr0305040	-0.0152831	0.448551	0.444728	0.000114984	0.000114004		AP-2sigma	FBtr0084103	0.556864	1.03777	1.25641	0.00119559	0.00144748		Aos1	FBtr0082593	-1.87791	4.27899	1.38182	0.00312108	0.00100789		ALiX	FBtr0085241	0.709404	8.32037	6.74775	0.00254991	0.00206796
					Amun	FBtr0303337	-0.630551	2.96508	2.25812	0.000603887	0.000459903		AP-2sigma	FBtr0084103	0.129174	0.444523	0.476863	0.000512123	0.000549381		Apc	FBtr0085351	-0.149586	42.0297	40.4274	0.00340321	0.00327347		ap	FBtr0086058	-1.40487	1.87945	0.775406	9.11e-05	3.76e-05		AlkB	FBtr0074168	0.487702	1.59166	1.31206	0.00143264	0.00118098
					Amy-d	FBtr0086983	0.222264	7.18168	7.70109	0.00443313	0.00475376		Apc	FBtr0085351	0.443741	27.2196	30.657	0.00220402	0.00248235		Apc2	FBtr0084552	-0.803473	21.7932	17.2678	0.00500877	0.0039687		AP-1sigma	FBtr0305040	-1.32711	1.7116	0.741627	0.000438759	0.000190112		alph	FBtr0085445	-0.532702	2.8883	3.56131	0.00355702	0.00438585
					Amy-p	FBtr0087004	-1.25416	9.06045	5.46495	0.00567342	0.00342201		Apc2	FBtr0084552	0.846392	12.9487	16.0988	0.00297603	0.00370002		ApepP	FBtr0080956	0.821976	5.70773	7.01425	0.00259207	0.0031854		AP-2sigma	FBtr0084103	-0.34495	1.19812	1.00438	0.00138032	0.00115712		alpha4GT1	FBtr0077670	0.42364	3.0392	2.62413	0.00261324	0.00225634
					Amyrel	FBtr0087117	-0.360411	9.24263	8.13156	0.00575148	0.00506009		ApepP	FBtr0080956	2.02569	4.21595	7.00096	0.0019146	0.00317936		Apf	FBtr0079895	-0.33984	1.8161	1.61254	0.00294343	0.00261351		Apc	FBtr0085351	-0.746845	58.0232	44.4807	0.00469823	0.00360168		alpha4GT2	FBtr0300129	-0.404407	5.02711	5.81056	0.00048731	0.00056326
					ana	FBtr0339284	0.295318	1.21024	1.37651	0.000143173	0.000162843		Apf	FBtr0079895	0.461697	1.43604	1.70529	0.00232746	0.00276385		aph-1	FBtr0335127	1.27711	2.85387	3.96011	0.0031054	0.00430916		Apc2	FBtr0084552	-0.637593	26.5298	21.1615	0.0060974	0.0048636		alpha-Cat	FBtr0070038	-1.77616	0.0601238	0.74975	3.13e-06	3.903e-05
					ana1	FBtr0084645	0.977181	16.9015	22.1851	0.00295584	0.00387987		aph-1	FBtr0335127	-0.96337	2.05727	1.31811	0.0022386	0.00143429		Aph-4	FBtr0085733	0.357197	10.1183	11.0826	0.00279974	0.00306658		ApepP	FBtr0080956	-0.315532	9.90983	8.87122	0.00450038	0.00402871		alpha-catenin-related	FBtr0072148	0.607224	8.31521	6.93519	0.0716828	0.0597861
					ana2	FBtr0088685	-0.562682	1.90181	1.458	0.00128674	0.000986465		Aph-4	FBtr0085733	0.975783	6.7485	8.7539	0.00186732	0.00242222		apt	FBtr0072069	-0.0939128	11.6749	11.3846	0.000336724	0.000328352		Apf	FBtr0079895	-1.54579	3.41718	1.44772	0.00553838	0.00234639		alphaCop	FBtr0072811	1.52206	19.3787	13.1206	0.0205066	0.0138843
					ana3	FBtr0087904	-0.352474	9.07952	8.01112	0.00151527	0.00133697		apt	FBtr0072069	0.0212728	7.70182	7.75234	0.000222134	0.000223591		AQP	FBtr0087766	0.596131	5.70773	6.65527	0.00263272	0.00306977		aph-1	FBtr0335127	-0.96331	6.32179	4.22193	0.00687898	0.00459404		alpha-Est1	FBtr0081544	-0.161952	3.00015	3.18644	0.00101151	0.00107432
					Ance	FBtr0343667	0.451229	12.7324	14.5949	0.00360999	0.00413805		AQP	FBtr0087766	1.5085	3.57197	5.37296	0.00164759	0.0024783		aralar1	FBtr0085693	0.220699	10.8966	11.5356	0.00106495	0.0011274		Aph-4	FBtr0085733	-0.833054	16.9448	12.3947	0.00468866	0.00342963		alpha-Est10	FBtr0305910	0.104825	2.14648	2.06181	0.00030695	0.00029484
					Ance-2	FBtr0080554	1.52979	10.9883	16.4848	0.00549413	0.00824238		aralar1	FBtr0085693	-0.458266	6.07182	5.21429	0.000593415	0.000509606		Arc1	FBtr0087560	0.300266	2.85387	3.11396	0.00120569	0.00131557		apt	FBtr0072069	-0.668344	15.8899	12.4545	0.000458292	0.000359208		alpha-Est2	FBtr0081540	0.00952976	1.88152	1.87438	0.00084449	0.00084128
					Ance-3	FBtr0343641	0.0781559	12.2092	12.5192	0.000297552	0.000305109		Arc1	FBtr0087560	0.355209	2.03709	2.2734	0.000860621	0.000960456		Arc2	FBtr0087547	-0.323599	3.63219	3.28775	0.00412281	0.00373184		AQP	FBtr0087766	-0.0931819	7.34694	7.11418	0.00338881	0.00328145		alpha-Est3	FBtr0081545	-1.00227	1.1229	1.87438	0.00052083	0.00086938
					Ance-4	FBtr0088664	1.29793	7.60724	10.9368	0.00314089	0.00451562		Arc2	FBtr0087547	0.0504436	2.2761	2.31791	0.00258354	0.002631		Arc42	FBtr0083817	0.572078	3.11331	3.64672	0.00199061	0.00233167		aralar1	FBtr0085693	-1.12035	17.4583	11.1614	0.00170624	0.00109084		alpha-Est4	FBtr0081546	-1.36574	1.94621	3.74875	0.00107823	0.00207687
					Ance-5	FBtr0072420	-1.45443	1.53908	0.557494	0.000642891	0.000232871		Arc42	FBtr0083817	-1.33082	2.23254	1.19347	0.00142745	0.000763088		aret	FBtr0331646	-0.0470872	8.04272	7.94017	7.52e-05	7.42e-05		Arc1	FBtr0087560	-0.534088	5.18186	4.21157	0.00218921	0.00177929		alpha-Est5	FBtr0081547	-1.03653	2.1229	3.37388	0.00108588	0.00172577
					angel	FBtr0072083	-1.15391	1.87945	0.972632	0.00152305	0.000788195		aret	FBtr0331646	0.740688	5.02678	6.21936	4.7e-05	5.82e-05		Arf51F	FBtr0087378	-1.52044	0.778327	0.290598	0.000321623	0.000120082		Arc2	FBtr0087547	-1.22246	5.46749	3.12726	0.006206	0.00354967		alpha-Est6	FBtr0081549	-0.408544	2.388	2.81156	0.00058515	0.00068894
					Anp	FBtr0085611	0.684638	0.347794	0.518875	0.00101992	0.00152163		Arf51F	FBtr0087378	-1.10818	0.412633	0.134194	0.00017051	5.55e-05		ari-2	FBtr0071774	0.724854	3.11331	3.78917	0.000703891	0.000856698		Arc42	FBtr0083817	-1.34156	7.20799	3.92108	0.00460869	0.00250709		alpha-Est7	FBtr0081550	-0.725417	2.49838	3.37388	0.00064193	0.00086688
					Ant2	FBtr0073425	-1.39792	2.08676	0.904597	0.000261172	0.000113216		ari-2	FBtr0071774	-1.28313	1.66526	0.835465	0.0003765	0.000188891		Ark	FBtr0086967	-1.03719	5.96718	4.25071	0.000896107	0.000638341		aret	FBtr0331646	-0.929908	12.131	8.43129	0.000113425	7.88e-05		alpha-Est8	FBtr0081553	-0.279244	3.20852	3.56131	0.00059351	0.00065877
					antdh	FBtr0073468	-1.61683	0.872084	0.15102	0.00083613	0.000144794		Ark	FBtr0086967	-0.0932946	3.73556	3.61905	0.00056098	0.000543482		Arp5	FBtr0083557	0.498296	11.9344	13.5071	0.00506551	0.00573307		Arf51F	FBtr0087378	-1.61191	2.05031	0.694872	0.000847235	0.000287137		alpha-Est9	FBtr0302354	-1.20583	1.20587	2.24925	0.00066881	0.00124751
					Antp	FBtr0081648	-1.07157	1.76625	0.975845	1.72e-05	9.48e-06		Arp5	FBtr0083557	-0.472734	10.5198	9.09293	0.00446509	0.00385948		Arp53D	FBtr0340069	-0.561222	8.04272	6.82051	0.00587918	0.00498575		ari-2	FBtr0071774	-1.35177	9.73897	5.36096	0.00220189	0.00121207		alphaKap4	FBtr0077069	0.272157	3.09372	2.81156	0.00221772	0.00201546
					aop	FBtr0077850	0.87541	5.72737	7.46193	0.000257237	0.000335142		Arp53D	FBtr0340069	-0.844328	4.35816	3.15321	0.00318579	0.00230498		Arpc3A	FBtr0300570	-0.60422	2.85387	2.33048	0.00268221	0.00219031		Ark	FBtr0086967	-0.621072	7.85952	6.20947	0.00118029	0.000932493		alpha-Man-I	FBtr0331759	0.148053	4.72723	4.4985	0.00050087	0.00047664
					Aos1	FBtr0082593	-1.31508	1.23773	0.493401	0.000902794	0.000359884		Arpc3A	FBtr0300570	-1.40602	1.38672	0.644518	0.00130331	0.00060575		arr	FBtr0087702	0.265704	41.2513	44.0456	0.00139532	0.00148984		Arp5	FBtr0083557	-0.699897	15.4044	11.9144	0.00653836	0.00505703		alpha-Man-Ib	FBtr0085416	0.0315478	6.43929	6.37288	0.0024615	0.00243612
					ap	FBtr0086058	-0.730601	1.08234	0.710276	5.25e-05	3.44e-05		arr	FBtr0087702	1.74178	27.9787	42.0773	0.000946378	0.00142326		Arr1	FBtr0081030	0.847074	3.11331	3.90313	0.00106693	0.00133761		Arp53D	FBtr0340069	-1.39099	10.4224	5.62323	0.00761871	0.00411055		alpha-Man-II	FBtr0082031	-1.59483	2.52461	5.43569	0.00062429	0.00134414
					AP-1gamma	FBtr0309254	0.242083	4.37823	4.75531	0.000483996	0.000525681		Arr1	FBtr0081030	1.39784	2.52139	3.76923	0.000864082	0.00129172		Ars2	FBtr0086018	0.243837	3.63219	3.89174	0.000757496	0.000811624		Arpc3A	FBtr0300570	-0.0871734	3.08088	2.97911	0.00289556	0.00279992		alphaTry	FBtr0088161	0.0373965	2.28161	2.24925	0.00296313	0.00292111
					AP-1sigma	FBtr0305040	-0.231971	0.52325	0.449073	0.000134132	0.000115117		Ars2	FBtr0086018	-0.265843	2.71435	2.46137	0.00056608	0.00051332		Art1	FBtr0082304	-1.19091	1.29721	0.746439	0.000744241	0.000428249		arr	FBtr0087702	0.16745	41.5188	43.7044	0.00140437	0.0014783		alphaTub67C	FBtr0076393	1.94177	13.7146	8.43469	0.00731834	0.0045009
					AP-2sigma	FBtr0084103	1.0781	0.348484	0.617931	0.000401479	0.000711902		Art1	FBtr0082304	-0.475625	1.59274	1.31111	0.000913791	0.000752215		Art2	FBtr0077476	-0.0485208	7.52383	7.4245	0.00464721	0.00458586		Arr1	FBtr0081030	-0.00695739	4.61319	4.60173	0.00158094	0.00157701		alphaTub84B	FBtr0081639	-1.20543	0.736811	1.4995	0.00040022	0.0008145
					Apc	FBtr0085351	0.841333	28.4299	35.9461	0.00230202	0.00291061		Art2	FBtr0077476	0.521743	5.3489	6.24505	0.00330383	0.00385735		Art3	FBtr0083134	-0.841809	3.89164	2.94017	0.00212194	0.00160315		Ars2	FBtr0086018	-1.29398	6.83436	3.80785	0.00142531	0.000794129		alphaTub84D	FBtr0081538	-2.04704	1.04701	3.74875	0.00077442	0.00277275
					Apc2	FBtr0084552	0.0921902	12.2092	12.5749	0.00280606	0.00289012		Art3	FBtr0083134	-0.645501	2.10352	1.63659	0.00114696	0.000892358		Art4	FBtr0333687	-1.38758	2.07554	1.151	0.000723437	0.000401184		Art1	FBtr0082304	-1.36004	2.73856	1.29785	0.00157117	0.000744605		alphaTub85E	FBtr0082087	-1.21656	1.19658	2.24925	0.00065782	0.00123653
					APC4	FBtr0071285	-1.32236	5.25388	2.83696	0.00178947	0.000966269		Art4	FBtr0333687	-1.13204	1.14345	0.621212	0.000398554	0.000216526		Art6	FBtr0082878	0.853185	8.82104	10.8462	0.00761748	0.00936628		Art2	FBtr0077476	-0.61734	10.0807	8.01601	0.00622649	0.00495121		Alr	FBtr0331763	-0.608727	1.11435	1.4995	0.00118801	0.00159862
					ApepP	FBtr0080956	2.27583	3.85284	7.02785	0.0017497	0.00319157		Art6	FBtr0082878	0.894004	7.33224	9.22402	0.00633182	0.00796548		Art7	FBtr0114564	-1.01482	20.2365	14.9174	0.00847425	0.00624681		Art3	FBtr0083134	-1.58814	7.18871	3.3026	0.00391969	0.00180076		alrm	FBtr0084846	-0.124509	4.48659	4.68594	0.00317074	0.00331162
					Apf	FBtr0079895	1.23699	1.21728	1.91468	0.0019729	0.0031032		Art7	FBtr0114564	1.38403	7.49366	10.6991	0.00313805	0.00448034		Art8	FBtr0080162	0.544551	3.89164	4.50712	0.00307883	0.00356576		Art4	FBtr0333687	-1.84176	4.27899	1.43758	0.00149146	0.000501075		alt	FBtr0335027	-0.998608	3.08709	4.68594	0.0324957	0.0493257
					aph-1	FBtr0335127	1.5084	2.43696	3.87935	0.00265175	0.00422127		Art8	FBtr0080162	1.28962	3.73556	5.34617	0.00295535	0.00422957		Art9	FBtr0082879	0.00860365	6.48606	6.50142	0.0035003	0.00350859		Art6	FBtr0082878	0.125943	9.75611	10.1644	0.00842496	0.00877751		aly	FBtr0073006	0.282095	9.81123	8.997	0.00535547	0.00491103
					Aph-4	FBtr0085733	1.52777	5.90669	9.01708	0.00163439	0.00249504		Art9	FBtr0082879	0.901515	5.67657	7.18758	0.00306345	0.00387889		aru	FBtr0078032	-0.114319	13.491	13.0855	0.00207458	0.00201222		Art7	FBtr0114564	-0.42104	18.298	15.8215	0.00766246	0.0066254		Ama	FBtr0081618	-1.58821	0.588712	1.68694	0.00031634	0.00090647
					Appl	FBtr0070109	-1.02949	1.1108	0.583871	2.29e-05	1.2e-05		aru	FBtr0078032	0.203313	7.86288	8.35654	0.00120911	0.00128503		Asap1	FBtr0300954	-0.27345	6.7455	6.23932	0.000787566	0.000728467		Art8	FBtr0080162	-0.816722	7.34694	5.30686	0.00581245	0.00419846		amd	FBtr0081154	1.55461	9.37106	6.18544	0.0298441	0.0196989
					apt	FBtr0072069	0.956673	7.00522	9.29351	0.000202043	0.000268041		Asap1	FBtr0300954	-0.749568	3.3205	2.47371	0.000387682	0.000288816		ash2	FBtr0084660	0.262963	8.04272	8.61538	0.00244608	0.00262025		Art9	FBtr0082879	0.163231	7.01755	7.40831	0.00378713	0.00399801		amn	FBtr0074802	-0.927809	0.912467	1.4995	0.00168352	0.00276661
					AQP	FBtr0087766	0.758472	5.16738	6.54361	0.00238348	0.00301827		ash2	FBtr0084660	1.99876	5.55654	8.96314	0.00168994	0.00272602		asl	FBtr0078743	-1.06261	2.07554	1.36752	0.000629906	0.000415029		aru	FBtr0078032	-0.899219	18.2819	12.9953	0.00281131	0.00199836		Amnionless	FBtr0330647	-2.08223	0.447539	2.24925	0.00029502	0.0014827
					aralar1	FBtr0085693	0.340042	7.47022	8.32635	0.000730084	0.000813756		asl	FBtr0078743	-0.821312	1.83908	1.29915	0.000558143	0.000394281		asp	FBtr0084692	-0.396096	38.138	34.2821	0.00576975	0.00518639		Asap1	FBtr0300954	-1.48206	11.6184	5.95683	0.0013565	0.000695485		amon	FBtr0085048	0.195038	7.57678	7.12263	0.00052485	0.00049339
					Arc1	FBtr0087560	1.73872	1.67037	2.79543	0.000705692	0.001181		asp	FBtr0084692	-0.75681	21.8789	17.218	0.00330997	0.00260483		Asph	FBtr0305092	0.19289	6.7455	7.10256	0.00103602	0.00109086		ash2	FBtr0084660	-0.136542	9.41379	8.98563	0.00286307	0.00273286		amos	FBtr0081081	0.663874	1.91954	1.4995	0.00322071	0.00251594
					Arc2	FBtr0087547	1.42785	1.88443	3.00745	0.00213897	0.00341368		Asph	FBtr0305092	-0.311669	4.09163	3.66739	0.000628419	0.00056326		ASPP	FBtr0071623	-0.601964	24.9065	21.0456	0.000748077	0.000632113		asl	FBtr0078743	-1.22964	2.22508	1.12312	0.000675289	0.000340857		AMPdeam	FBtr0301044	-0.576858	5.15856	6.37288	0.0419395	0.051812
					Arc42	FBtr0083817	-0.84556	2.60589	1.75154	0.00166617	0.00111991		ASPP	FBtr0071623	0.403611	12.0731	13.5311	0.000362622	0.000406413		asrij	FBtr0071902	-0.082909	5.44829	5.32194	0.0046016	0.00449488		asp	FBtr0084692	-0.890055	49.6363	35.7992	0.00750928	0.00541592		Amph	FBtr0087828	0.93908	7.62983	5.81056	0.0107918	0.00821862
					aret	FBtr0331646	0.395293	5.91834	6.72383	5.53e-05	6.29e-05		asrij	FBtr0071902	0.732104	3.52803	4.39876	0.00297976	0.00371517		ast	FBtr0077952	0.424814	22.0526	24.4729	0.0077952	0.00865074		Asph	FBtr0305092	-0.902429	9.39725	6.56996	0.00144329	0.00100906		Amy-d	FBtr0086983	-0.701175	5.63823	7.31006	0.00379934	0.00492592
					Arf51F	FBtr0087378	-1.49444	0.685859	0.113056	0.000283413	4.67e-05		ast	FBtr0077952	0.787324	12.9608	16.0205	0.00458141	0.00566297		asun	FBtr0083259	1.0009	6.7455	8.59829	0.00256288	0.00326683		ASPP	FBtr0071623	-1.13561	32.0069	20.5269	0.000961341	0.000616536		Amy-p	FBtr0087004	-0.971097	4.46183	6.56031	0.00300663	0.0044207
					arg	FBtr0070088	-1.56806	1.31135	0.488215	7.05e-05	2.62e-05		asun	FBtr0083259	-0.41205	5.74713	5.037	0.00218356	0.00191375		Asx	FBtr0087493	-1.06531	19.4582	14.0826	0.00230629	0.00166915		asrij	FBtr0071902	-0.905248	7.68866	5.33155	0.0064938	0.004503		Amyrel	FBtr0087117	-0.654652	7.86222	9.93419	0.0051153	0.00646336
					ari-1	FBtr0306057	0.0883313	2.43696	2.52143	0.000337389	0.000349083		Asx	FBtr0087493	1.2773	10.1997	14.1368	0.00120893	0.00167557		Atac1	FBtr0079362	-0.779468	4.66996	3.63533	0.00393757	0.0030652		ast	FBtr0077952	0.0958087	25.1163	25.8817	0.00887815	0.00914872		ana	FBtr0339284	0.177192	1.41365	1.31206	9.844e-05	9.137e-05
					ari-2	FBtr0071774	0.837874	2.21923	2.96944	0.000501748	0.000671363		Atac1	FBtr0079362	-2.11631	2.2761	0.521932	0.00191914	0.000440077		Atac2	FBtr0081079	0.73425	12.7127	15.1738	0.0047613	0.00568307		asun	FBtr0083259	-0.570623	13.1793	10.726	0.00500733	0.00407522		ana1	FBtr0084645	0.722981	22.0124	17.994	0.00407712	0.00333284
					Ark	FBtr0086967	-0.00361425	4.10783	4.10245	0.000616885	0.000616076		Atac2	FBtr0081079	-0.332619	7.77429	6.98135	0.00291172	0.00261474		Ate1	FBtr0086317	-0.36705	10.6371	9.59829	0.00296382	0.00267436		Asx	FBtr0087493	-1.28203	28.7043	17.0415	0.00340219	0.00201986		ana2	FBtr0088685	-0.543735	1.4667	1.87438	0.00111706	0.00142755
					arm	FBtr0089991	-0.892993	4.40131	3.00732	0.000476384	0.000325502		Ate1	FBtr0086317	0.120979	5.3489	5.5567	0.00149036	0.00154826		Atet	FBtr0077426	-0.36244	22.8309	20.6952	0.00192666	0.00174643		Atac1	FBtr0079362	-1.14137	7.00522	4.27514	0.00590659	0.00360467		ana3	FBtr0087904	-0.0341326	8.34188	8.43469	0.00139217	0.00140766
					Arp5	FBtr0083557	-0.115282	8.36362	8.0421	0.00354992	0.00341346		Atet	FBtr0077426	-0.44307	14.8548	12.8971	0.00125357	0.00108836		Atf-2	FBtr0339096	-1.0061	1.29721	0.831909	0.000126916	8.14e-05		Atac2	FBtr0081079	-0.0972262	17.7693	17.2131	0.00665518	0.00644687		Ance	FBtr0343667	0.383358	14.4881	12.9332	0.00574467	0.00512815
					Arp53D	FBtr0340069	-0.628073	5.13479	3.99834	0.0037535	0.00292277		Atf-2	FBtr0339096	0.827981	1.88504	2.47218	0.000184428	0.000241873		Atf6	FBtr0086079	-0.558789	3.37275	2.81481	0.000336501	0.000280836		Ate1	FBtr0086317	-0.845586	11.7893	8.51439	0.00328484	0.00237236		Ance-2	FBtr0080554	1.48086	16.2406	11.0588	0.00812032	0.00552941
					Arp8	FBtr0074544	-0.686612	5.5702	4.24481	0.00229415	0.00174827		Atf6	FBtr0086079	-0.469058	1.98323	1.64731	0.000197868	0.000164353		Atg13	FBtr0081843	-0.49529	1.03777	0.843305	0.000344202	0.000279703		Atet	FBtr0077426	-0.762609	30.4129	23.0732	0.00256649	0.0019471		Ance-3	FBtr0343641	-0.0340573	12.2384	12.3709	0.00030165	0.00030491
					Arpc3A	FBtr0300570	-1.376	2.26515	1.0247	0.0021289	0.00096306		Atg13	FBtr0081843	-1.82281	1.6092	0.528541	0.00053373	0.000175304		Atg4	FBtr0077953	-0.246142	7.52383	7.01994	0.00305226	0.00284785		Atf-2	FBtr0339096	-1.09191	1.87945	1.02135	0.000183881	9.99e-05		Ance-4	FBtr0088664	1.3101	10.9549	7.68494	0.0047713	0.0033471
					Arpc3B	FBtr0074410	-0.567738	0.87121	0.618062	0.000680102	0.000482484		Atg4	FBtr0077953	0.872969	4.73172	6.07686	0.00191956	0.00246526		Atg6	FBtr0084590	0.309052	5.96718	6.47863	0.00323951	0.00351717		Atf6	FBtr0086079	-0.440418	3.92976	3.29785	0.000392074	0.000329029		Ance-5	FBtr0072420	-1.34272	0.542293	1.31206	0.00025037	0.00060575
					arr	FBtr0087702	1.51728	27.7525	41.0946	0.000938726	0.00139002		Atg6	FBtr0084590	0.560124	4.01857	4.73388	0.00218163	0.00256997		Atg7	FBtr0086712	-0.0323374	15.826	15.6923	0.00345395	0.00342477		Atg13	FBtr0081843	-1.90619	2.05574	0.451479	0.000681838	0.000149744		angel	FBtr0072083	-1.30132	1.01076	2.06181	0.00094996	0.00193779
					Arr1	FBtr0081030	0.56193	2.62694	3.19631	0.000900253	0.00109538		Atg7	FBtr0086712	1.55776	7.47113	11.0745	0.00163054	0.00241697		Atg8b	FBtr0083533	-0.6404	2.85387	2.29915	0.00460301	0.0037083		Atg4	FBtr0077953	-0.689912	11.2767	8.71408	0.00457472	0.00353512		Ank2	FBtr0303125	-0.377263	62.0088	69.9142	0.00223948	0.00252498
					Ars2	FBtr0086018	-0.904516	4.22526	2.86238	0.00088118	0.000596951		Atg8b	FBtr0083533	-0.478602	0.682602	0.527536	0.00110097	0.000850865		Atg9	FBtr0329958	-0.654448	20.2365	16.8063	0.00714062	0.00593023		Atg6	FBtr0084590	-0.367506	6.84639	5.98611	0.00371682	0.00324979		Anp	FBtr0085611	0.577662	0.519894	0.374875	0.00221231	0.00159521
					Art1	FBtr0082304	-0.335415	1.58278	1.35465	0.00090808	0.000777197		Atg9	FBtr0329958	-0.344088	9.49056	8.49452	0.00334882	0.00299736		atilla	FBtr0273342	0.989798	2.07554	2.73504	0.000851329	0.00112184		Atg7	FBtr0086712	-0.445193	18.7945	16.1067	0.00410181	0.00351521		Ant2	FBtr0073425	-1.34169	0.868406	1.87438	0.00271377	0.00585742
					Art2	FBtr0077476	0.746294	5.3908	6.7907	0.00332971	0.00419438		atilla	FBtr0273342	-0.0359995	1.04725	1.03076	0.000429551	0.000422787		atl	FBtr0084657	0.130205	5.44829	5.64672	0.000602754	0.000624707		Atg8b	FBtr0083533	-0.724367	3.4232	2.49965	0.00552128	0.0040317		antdh	FBtr0073468	-1.56476	0.142205	0.74975	0.00017113	0.00090223
					Art3	FBtr0083134	1.33395	1.39533	2.2247	0.000760815	0.00121303		atl	FBtr0084657	1.00434	4.66749	6.13333	0.000516372	0.000678541		atms	FBtr0078868	0.288383	1.03777	1.151	0.000549084	0.000608993		Atg9	FBtr0329958	-1.08606	25.7997	16.8936	0.00910364	0.00596105		AnxB10	FBtr0301931	-0.0646917	1.6422	1.68694	0.821102	0.843469
					Art4	FBtr0333687	-1.24682	1.40692	0.630084	0.000490386	0.000219618		atms	FBtr0078868	-0.193466	0.924483	0.848283	0.000489144	0.000448827		ato	FBtr0081828	-0.500959	1.29721	1.06553	0.000875312	0.000718979		atilla	FBtr0273342	-1.22583	4.95491	2.80382	0.00203237	0.00115005		aos	FBtr0075408	-1.00609	3.46817	5.24825	0.00029449	0.00044564
					Art6	FBtr0082878	1.72643	6.279	9.98558	0.00542228	0.00862313		ato	FBtr0081828	-1.65842	0.919541	0.266385	0.000620473	0.000179747		Atpalpha	FBtr0089511	-0.0230876	5.44829	5.41311	0.000212683	0.000211309		atl	FBtr0084657	-0.730821	8.38683	6.32739	0.000927849	0.00070001		Aos1	FBtr0082593	-1.24009	0.377247	0.937188	0.00033208	0.00082499
					Art7	FBtr0114564	1.09133	8.37944	11.4534	0.00350898	0.00479625		Atpalpha	FBtr0089511	0.0755889	4.88975	5.00471	0.000190879	0.000195367		ATPCL	FBtr0300596	-0.179444	19.4582	18.5527	0.00220265	0.00210015		atms	FBtr0078868	-0.299965	1.19812	1.02965	0.000633925	0.000544786		ap	FBtr0086058	-1.11645	0.551871	1.12463	5.612e-05	0.00011437
					Art8	FBtr0080162	0.978578	3.82573	5.18708	0.00302668	0.00410371		ATPCL	FBtr0300596	1.98196	11.5207	18.4113	0.00130413	0.00208414		ATPsyn-Cf6	FBtr0305982	-0.686199	2.59442	2.04558	0.0032149	0.0025348		ato	FBtr0081828	-1.07476	2.5674	1.48715	0.00173239	0.00100348		AP-1-2beta	FBtr0074789	0.919782	5.68037	4.31106	0.0020072	0.00152334
					Art9	FBtr0082879	0.743483	4.70925	5.94559	0.00254142	0.00320863		ATPsyn-Cf6	FBtr0305982	0.578195	1.33357	1.63765	0.0016525	0.0020293		ATPsyn-d	FBtr0083727	0.0404938	2.33498	2.36467	0.00216002	0.00218749		Atpalpha	FBtr0089511	-1.64514	15.9179	7.45366	0.000621379	0.000290965		AP-1gamma	FBtr0309254	0.0216897	4.34335	4.31106	0.0008237	0.00081757
					aru	FBtr0078032	-0.583539	9.02495	7.27594	0.00138781	0.00111886		ATPsyn-d	FBtr0083727	0.0830714	2.25329	2.31826	0.00208445	0.00214455		ATPsyn-gamma	FBtr0085539	-0.503461	3.11331	2.64387	0.00219093	0.00186057		ATPCL	FBtr0300596	-0.722647	25.1163	19.3428	0.00284314	0.00218958		AP-1mu	FBtr0082114	-0.568695	1.29369	1.68694	0.00096616	0.00125985
					Asap1	FBtr0300954	-0.473579	5.88954	4.92664	0.000687629	0.000575206		ATPsyn-gamma	FBtr0085539	0.426677	1.28209	1.50546	0.000902243	0.00105944		att-ORFA	FBtr0344282	0.211611	7.26439	7.68376	0.00137271	0.00145196		ATPsyn-Cf6	FBtr0305982	-0.886296	2.73856	1.79969	0.0033935	0.0022301		AP-1sigma	FBtr0305040	1.31115	0.408488	0.187438	0.00928382	0.00425995
					ase	FBtr0070075	-1.47888	0.650552	0.171053	0.000243106	6.39e-05		att-ORFA	FBtr0344282	-0.973784	4.91159	3.42857	0.000928115	0.000647878		att-ORFB	FBtr0090034	1.08035	0.259442	0.433048	0.000146165	0.000243971		ATPsyn-d	FBtr0083727	-1.07453	3.76886	2.28303	0.00348645	0.00211196		AP-2alpha	FBtr0089489	-0.443237	3.81373	4.4985	0.00110993	0.00130923
					ash2	FBtr0084660	2.58277	4.53029	8.68414	0.00137783	0.00264116		att-ORFB	FBtr0090034	0.100776	0.223254	0.24	0.000125777	0.000135211		Atu	FBtr0078704	-0.759689	1.29721	0.945869	0.000503185	0.0003669		ATPsyn-gamma	FBtr0085539	-1.16579	5.81943	3.46194	0.00409531	0.00243627		AP-2mu	FBtr0084253	0.0880179	5.21161	5.06081	0.00362673	0.00352179
					asl	FBtr0078743	-0.561825	1.76819	1.35365	0.000536627	0.000410819		Atu	FBtr0078704	-2.1052	1.60083	0.353535	0.000620959	0.000137136		Atx2	FBtr0344377	0.0178459	9.33993	9.38462	0.00119345	0.00119916		att-ORFA	FBtr0344282	-0.732708	10.4407	7.91053	0.00197293	0.00149481		AP-2sigma	FBtr0084103	1.00558	0.627321	0.374875	0.00115316	0.00068911
					asp	FBtr0084692	-1.7971	22.3479	9.64417	0.00338092	0.00145903		Atx2	FBtr0344377	-0.835712	5.80999	4.36469	0.000742396	0.000557717		aur	FBtr0082483	-1.08379	3.89164	2.66667	0.00229189	0.00157047		att-ORFB	FBtr0090034	-0.697857	0.855799	0.545697	0.00048214	0.000307435		Apc	FBtr0085351	0.737082	34.8823	28.4905	0.0046349	0.00378561
					Asph	FBtr0305092	-0.136353	5.30595	5.05197	0.000814921	0.000775914		aur	FBtr0082483	-0.399964	4.03696	3.52551	0.00237748	0.00207627		aust	FBtr0079819	0.954781	7.00495	8.83476	0.00734271	0.00926075		Atu	FBtr0078704	-1.58746	2.05392	0.718284	0.00079671	0.000278621		APC10	FBtr0086951	0.258155	2.06793	1.87438	0.00320114	0.00290151
					ASPP	FBtr0071623	0.341228	12.4836	13.8779	0.000374952	0.00041683		aust	FBtr0079819	0.753601	4.74528	5.90767	0.00497409	0.00619252		aux	FBtr0078966	-0.72804	0.259442	0.14245	1.65e-05	9.05e-06		Atx2	FBtr0344377	-1.40769	17.413	9.54519	0.00222502	0.00121968		Apc2	FBtr0084552	0.0226493	12.2703	12.1834	0.00354325	0.00351818
					asrij	FBtr0071902	0.818843	4.27899	5.54228	0.00361401	0.00468098		aux	FBtr0078966	-1.78029	0.877787	0.177498	5.58e-05	1.13e-05		ave	FBtr0087439	-0.771027	1.03777	0.735043	0.00139673	0.00098929		aur	FBtr0082483	-0.670256	4.66808	3.55768	0.00274916	0.00209522		APC4	FBtr0071285	-1.21166	2.62658	4.4985	0.00099229	0.00169947
					ast	FBtr0077952	1.42127	14.2316	20.7649	0.00503063	0.00734002		ave	FBtr0087439	0.522862	0.421595	0.552885	0.000567422	0.000744125		awd	FBtr0339145	0.335717	0.259442	0.31339	0.00031951	0.000385949		aust	FBtr0079819	0.220482	8.88467	9.54045	0.00931307	0.0100005		APC7	FBtr0070946	-0.257167	2.54495	2.81156	0.00114792	0.00126818
					asun	FBtr0083259	-0.636101	5.40692	4.21215	0.0020543	0.00160036		awd	FBtr0339145	-0.359982	0.653081	0.536364	0.000804287	0.000660546		Axn	FBtr0334702	-0.934463	8.5616	6.40456	0.000686741	0.000513721		aux	FBtr0078966	-0.635147	1.02696	0.707067	6.52e-05	4.49e-05		ApepP	FBtr0080956	1.9845	6.9664	4.12363	0.00378403	0.00223988
					Asx	FBtr0087493	0.489257	13.3623	15.4927	0.00158377	0.00183628		Axn	FBtr0334702	0.321983	5.38068	5.92344	0.000431594	0.000475129		Axud1	FBtr0077762	-0.991518	16.3449	12.1168	0.00341087	0.00252855		ave	FBtr0087439	-1.53021	2.05031	0.763579	0.0027595	0.0010277		Apf	FBtr0079895	0.880467	1.81683	1.31206	0.00373833	0.00269972
					Atac1	FBtr0079362	-0.888051	4.35172	2.97195	0.00366924	0.00250586		Axud1	FBtr0077762	-0.207397	6.95578	6.50306	0.00145154	0.00135707		az2	FBtr0088980	-0.377891	1.8161	1.58974	0.000859487	0.000752363		awd	FBtr0339145	0.6423	0.342623	0.502915	0.00042195	0.000619353		aph-1	FBtr0335127	1.46872	3.79178	2.43669	0.0117392	0.00754393
					Atac2	FBtr0081079	1.24625	9.3408	13.1712	0.00349843	0.00493303		az2	FBtr0088980	0.540486	1.45272	1.76853	0.000687515	0.000836976		b	FBtr0309960	-0.250598	11.6749	10.9003	0.00420566	0.00392662		Axn	FBtr0334702	-1.61927	11.81	5.53309	0.000947303	0.000443819		Aph-4	FBtr0085733	1.37986	9.01297	6.18544	0.00277407	0.0019038
					Ate1	FBtr0086317	0.109223	6.67523	6.92511	0.00185991	0.00192954		b	FBtr0309960	-1.77991	7.42722	3.37942	0.00267551	0.00121737		B4	FBtr0080513	0.605008	9.59937	11.1538	0.000205699	0.000239009		Axud1	FBtr0077762	-0.740478	19.3071	14.7193	0.00402902	0.00307164		Aplip1	FBtr0072627	0.657945	7.75788	6.37288	0.00372259	0.003058
					Atet	FBtr0077426	0.826291	16.1565	20.4412	0.00136342	0.001725		B4	FBtr0080513	-1.47631	7.58871	4.1524	0.000162614	8.9e-05		B52	FBtr0308195	-1.5123	3.89164	2.18234	0.000696054	0.00039033		az2	FBtr0088980	-1.4152	5.98007	3.04537	0.00283013	0.00144125		Apoltp	FBtr0303874	0.984659	104.108	80.4107	0.00734864	0.00567592
					Atf-2	FBtr0339096	0.724155	1.53908	2.02781	0.00015058	0.000198396		B52	FBtr0308195	-0.224402	2.08009	1.91805	0.000372042	0.00034306		babo	FBtr0300599	-0.596752	2.33498	1.89744	0.000223336	0.000181486		b	FBtr0309960	-0.450382	15.2065	12.9865	0.00547783	0.00467813		app	FBtr0301054	0.639765	6.38019	5.24825	0.00074736	0.00061477
					Atf3	FBtr0330391	-0.722739	2.83223	2.05731	8.88e-05	6.45e-05		babo	FBtr0300599	-0.879946	1.50659	0.98948	0.000144102	9.46e-05		Bace	FBtr0079701	0.336411	9.33993	10.1823	0.0078093	0.00851366		B4	FBtr0080513	-1.01261	21.87	14.7948	0.000468639	0.000317028		APP-BP1	FBtr0076208	-0.601185	3.8771	4.87338	0.00206889	0.00260052
					Atf6	FBtr0086079	-0.403355	2.68364	2.28566	0.000267748	0.000228042		Bace	FBtr0079701	0.0351085	3.78209	3.82611	0.00316228	0.00319909		baf	FBtr0079535	-1.52044	0.778327	0.290598	0.00113459	0.000423613		B52	FBtr0308195	-1.64609	6.33291	2.74179	0.0011327	0.000490393		Appl	FBtr0070109	-1.03417	0.348217	0.74975	0.00204834	0.0044103
					Atg13	FBtr0081843	-1.27799	1.41146	0.614557	0.000468146	0.000203833		baf	FBtr0079535	0.985025	0.420232	0.667599	0.000612583	0.000973176		bai	FBtr0084758	0.324512	1.29721	1.44729	0.00120671	0.00134632		babo	FBtr0300599	-1.71036	3.41718	1.23804	0.000326847	0.000118416		Aprt	FBtr0089420	0.0307546	2.27586	2.24925	0.00302641	0.00299103
					Atg4	FBtr0077953	0.973565	5.55381	7.43067	0.00225307	0.00301447		bai	FBtr0084758	-0.55335	1.56278	1.23592	0.00145375	0.00114969		ball	FBtr0085096	-0.0109616	11.6749	11.641	0.00530196	0.00528657		Bace	FBtr0079701	-0.295177	13.1561	11.8882	0.0110001	0.00993999		apt	FBtr0072069	0.91902	9.97878	7.68494	0.00033111	0.000255
					Atg5	FBtr0071065	0.117141	0.880262	0.932594	9.63e-05	0.000102001		ball	FBtr0085096	-0.0179556	7.99306	7.94979	0.00362991	0.00361026		bam	FBtr0084869	-0.979171	2.85387	2.0057	0.00134426	0.000944747		baf	FBtr0079535	-1.53344	1.36687	0.418577	0.00199253	0.00061017		AQP	FBtr0087766	0.598932	6.08694	5.06081	0.0050556	0.00420333
					Atg6	FBtr0084590	0.439757	3.83717	4.44967	0.00208315	0.00241567		bam	FBtr0084869	-0.520478	2.01848	1.64456	0.000950769	0.000774639		bap	FBtr0084087	-0.800903	10.6371	8.37037	0.00679255	0.00534506		bai	FBtr0084758	-1.16435	4.27899	2.48267	0.00398046	0.00230946		ara	FBtr0075908	-1.03674	7.43103	11.0588	0.00051044	0.00075964
					Atg7	FBtr0086712	0.23173	11.7996	12.6975	0.00257521	0.00277117		bap	FBtr0084087	-0.183383	5.33428	5.03294	0.00340631	0.00321388		Bap170	FBtr0086107	-0.900144	6.22662	4.67806	0.00106584	0.000800764		ball	FBtr0085096	-0.795563	15.7467	11.6956	0.00715109	0.00531135		aralar1	FBtr0085693	0.968437	8.16991	6.18544	0.00112844	0.00085434
					Atg8a	FBtr0071498	-0.865079	1.05631	0.61796	0.000305558	0.000178756		Bap170	FBtr0086107	-0.716313	4.18898	3.20624	0.000717046	0.000548826		Bap55	FBtr0086960	-1.35277	4.41052	2.7037	0.00274457	0.00168245		bam	FBtr0084869	-1.31405	5.81943	3.16212	0.00274114	0.00148946		Arc1	FBtr0087560	1.45882	2.6957	1.68694	0.0035284	0.00220803
					Atg8b	FBtr0083533	-0.826069	1.39533	0.881735	0.00225054	0.00142215		Bap55	FBtr0086960	0.10849	0.208157	0.226343	0.000129532	0.000140848		barr	FBtr0081348	-0.683718	4.15108	3.33333	0.0014762	0.0011854		bap	FBtr0084087	-1.07329	14.3902	9.37624	0.00918913	0.00598738		Arc2	FBtr0087547	1.68406	3.13705	1.87438	0.00539939	0.00322612
					Atg9	FBtr0329958	-0.400907	11.4576	9.9466	0.00404291	0.00350974		barr	FBtr0081348	-0.853242	1.27324	0.826933	0.000452788	0.000294073		bbc	FBtr0332928	-0.0206868	7.52383	7.48148	0.000913641	0.000908498		Bap170	FBtr0086107	-1.91743	11.4476	4.22412	0.00195953	0.000723061		Arc42	FBtr0083817	-1.17552	1.59284	2.81156	0.00116096	0.00204924
					atilla	FBtr0273342	0.0770129	1.73897	1.79552	0.000713276	0.000736472		bbc	FBtr0332928	0.282252	2.70605	2.97442	0.000328603	0.000361193		BBS4	FBtr0339487	-0.148281	10.8966	10.4672	0.0032693	0.00314049		Bap55	FBtr0086960	-1.66293	6.15093	2.61423	0.00382758	0.00162678		aret	FBtr0331646	0.614	6.55644	5.43569	0.0244643	0.0202824
					atl	FBtr0084657	1.26526	4.00757	5.83757	0.000443364	0.00064582		BBS4	FBtr0339487	1.73895	6.37754	9.87557	0.00191345	0.00296297		BBS8	FBtr0078058	-1.41781	7.00495	4.28775	0.00367907	0.00225197		barr	FBtr0081348	-1.42639	9.23448	4.83918	0.00328395	0.0017209		ArfGAP3	FBtr0113186	-1.43797	0.0990274	0.562313	4.7e-05	0.00026688
					atms	FBtr0078868	1.08765	0.552166	0.902011	0.000292151	0.000477254		BBS8	FBtr0078058	0.148863	4.35816	4.5706	0.00228895	0.00240053		bcd	FBtr0081667	-1.15354	0.259442	0.0740741	7.14e-05	2.04e-05		bbc	FBtr0332928	-0.774147	9.05553	6.71204	0.00109964	0.000815062		Arfip	FBtr0082364	-1.63156	0.116269	0.74975	7.055e-05	0.00045495
					ato	FBtr0081828	-1.77666	1.42251	0.31249	0.000959858	0.000210857		bcd	FBtr0081667	-0.814299	0.693362	0.429679	0.000190746	0.000118206		bchs	FBtr0079144	-0.123281	96.772	93.7578	0.00688181	0.00666746		BBS4	FBtr0339487	-0.397017	12.6436	11.0011	0.00379345	0.00330066		Argk	FBtr0076543	1.08311	4.92971	3.56131	0.00032366	0.00023382
					ATP7	FBtr0334454	-0.548172	6.09847	4.95153	0.000693402	0.000562993		bchs	FBtr0079144	0.251334	58.3985	62.6415	0.00415293	0.00445466		bdg	FBtr0087300	0.00428158	33.2086	33.245	0.00373592	0.00374002		BBS8	FBtr0078058	-0.824654	7.85952	5.6686	0.0041279	0.00297721		ari-1	FBtr0306057	0.0486559	2.48158	2.43669	0.00064223	0.00063061
					Atpalpha	FBtr0089511	0.218828	4.53029	4.88223	0.000176847	0.000190586		bdg	FBtr0087300	-0.379911	16.4119	14.5602	0.00184632	0.001638		BEAF-32	FBtr0087441	-0.610799	2.85387	2.32479	0.00129958	0.00105865		bcd	FBtr0081667	-1.23658	0.513479	0.119011	0.00014126	3.27e-05		ari-2	FBtr0071774	1.24314	3.06587	2.06181	0.00103893	0.00069868
					ATPCL	FBtr0300596	0.797572	14.9041	18.7565	0.00168713	0.00212322		BEAF-32	FBtr0087441	1.48214	0.84319	1.425	0.000383966	0.000648907		beat-Ia	FBtr0343728	0.0690871	4.92941	5.02564	0.000155536	0.000158573		bchs	FBtr0079144	-0.56122	110.888	91.5476	0.00788562	0.00651028		Ark	FBtr0086967	0.161893	3.96242	3.74875	0.00204671	0.00193634
					ATPsyn-Cf6	FBtr0305982	0.825195	1.57133	2.13147	0.00194713	0.00264123		beat-Ia	FBtr0343728	0.928776	2.55522	3.3871	8.06e-05	0.000106872		beat-Ib	FBtr0300615	-1.83239	2.33498	0.991453	4.08e-05	1.73e-05		bdg	FBtr0087300	-0.533799	40.4936	33.6951	0.00455547	0.00379065		Arl1	FBtr0075517	-0.808561	0.987916	1.4995	0.00108921	0.00165325
					ATPsyn-d	FBtr0083727	-0.529609	1.56353	1.20453	0.00144638	0.00111428		beat-Ib	FBtr0300615	-0.466845	0.424413	0.30722	7.41e-06	5.36e-06		beat-Ic	FBtr0343726	-1.85621	1.29721	0.438746	3.25e-05	1.1e-05		BEAF-32	FBtr0087441	-1.00388	3.7589	2.37227	0.0017117	0.00108027		Arl2	FBtr0081838	-0.950395	0.256116	0.562313	0.00038169	0.00083802
					ATPsyn-gamma	FBtr0085539	0.738808	1.91476	2.4987	0.00134747	0.00175841		beat-Ic	FBtr0343726	-1.31461	0.636619	0.210445	1.6e-05	5.28e-06		beat-IIa	FBtr0339170	-0.363613	2.33498	2.06838	5.06e-05	4.48e-05		beat-Ia	FBtr0343728	-0.838548	9.22639	6.64359	0.000291118	0.000209623		Arp1	FBtr0082652	0.758555	3.598	2.81156	0.00167271	0.0013071
					att-ORFA	FBtr0344282	-1.03757	3.48138	2.14974	0.000657856	0.000406225		beat-IIa	FBtr0339170	-0.939848	3.65904	2.56768	7.93e-05	5.57e-05		beat-IIb	FBtr0339173	-0.775942	3.63219	2.80627	0.00023249	0.000179624		beat-Ib	FBtr0300615	-1.09888	3.24632	1.90529	5.67e-05	3.33e-05		Arp10	FBtr0074760	-0.875601	2.31712	3.37388	0.00185965	0.00270777
					att-ORFB	FBtr0090034	-0.60322	0.348833	0.19806	0.000196526	0.000111583		beat-IIb	FBtr0339173	1.55416	2.74428	4.1596	0.000175657	0.000266248		beat-IIIa	FBtr0340178	-0.768672	2.85387	2.18803	7.73e-05	5.93e-05		beat-Ic	FBtr0343726	-2.34308	7.85952	1.63448	0.000197129	4.1e-05		Arp2	FBtr0074295	0.348286	1.71986	1.4995	0.0365929	0.0319043
					Atu	FBtr0078704	-1.41701	1.23637	0.434553	0.000479586	0.000168562		beat-IIIa	FBtr0340178	0.787366	3.58356	4.52452	9.71e-05	0.000122612		beat-IIIb	FBtr0273450	-0.280998	1.55665	1.40741	7.45e-05	6.74e-05		beat-IIa	FBtr0339170	-1.16167	6.50407	3.90807	0.000141031	8.47e-05		Arp3	FBtr0076737	-0.611937	0.961244	1.31206	0.0101184	0.0138112
					Atx-1	FBtr0299814	-0.334125	0.527036	0.4201	0.000527563	0.00042052		beat-IIIb	FBtr0273450	-1.69395	1.89104	0.689044	9.05e-05	3.3e-05		beat-IIIc	FBtr0080972	-1.07239	3.37275	2.30199	4.76e-05	3.25e-05		beat-IIb	FBtr0339173	-1.20076	8.38683	5.0031	0.000536826	0.000320239		Arp5	FBtr0083557	-0.0896819	7.82597	8.05982	0.015842	0.0163154
					Atx2	FBtr0344377	-0.940304	7.38632	5.05586	0.000943818	0.000646034		beat-IIIc	FBtr0080972	-0.851178	2.31877	1.6101	3.27e-05	2.27e-05		beat-IV	FBtr0332427	0.732355	5.70773	6.87179	0.000257872	0.000310463		beat-IIIa	FBtr0340178	-0.253249	4.44234	4.03841	0.000120385	0.000109439		Arp53D	FBtr0340069	-0.293292	4.04539	4.4985	0.00314083	0.00349263
					aur	FBtr0082483	0.26603	3.67393	4.03048	0.00216368	0.00237366		beat-IV	FBtr0332427	0.940445	3.1141	4.03904	0.000140693	0.000182481		beat-Va	FBtr0337093	-0.870573	1.29721	0.894587	0.00018268	0.00012598		beat-IIIb	FBtr0273450	-0.426751	2.9046	2.42977	0.000139023	0.000116296		Arp6	FBtr0074203	-0.610187	2.33171	2.999	0.00194959	0.00250753
					aust	FBtr0079819	1.97172	4.35172	7.41519	0.00456155	0.00777274		beat-Va	FBtr0337093	-0.144219	1.82027	1.7256	0.00025634	0.000243009		beat-Vb	FBtr0082684	-1.43731	1.29721	0.632479	6.94e-05	3.38e-05		beat-IIIc	FBtr0080972	-0.855781	5.80921	4.08001	8.19e-05	5.75e-05		Arp8	FBtr0074544	-0.699795	4.60315	5.998	0.00235335	0.00306646
					aux	FBtr0078966	-1.84841	1.71889	0.434861	0.000109212	2.76e-05		beat-Vb	FBtr0082684	-0.586546	1.83908	1.45349	9.84e-05	7.78e-05		beat-Vc	FBtr0082658	1.3573	3.63219	5.07692	0.000113096	0.000158081		beat-IV	FBtr0332427	-0.93347	12.3235	8.55691	0.000556768	0.000386596		Arpc1	FBtr0080569	-0.474499	2.80121	3.37388	0.0389057	0.0468594
					ave	FBtr0087439	-0.369586	0.685247	0.54361	0.00092227	0.000731642		beat-Vc	FBtr0082658	0.614479	2.50287	3.02319	7.79e-05	9.41e-05		beat-VI	FBtr0085289	-0.556246	4.66996	3.93162	8.49e-05	7.15e-05		beat-Va	FBtr0337093	-1.32823	3.76552	1.92954	0.00053028	0.000271729		Arpc2	FBtr0081358	0.298517	1.4832	1.31206	0.00030257	0.00026766
					Aven	FBtr0073709	-0.223017	1.56818	1.41688	0.00127702	0.00115381		beat-VI	FBtr0085289	-0.282439	2.81906	2.54762	5.13e-05	4.63e-05		beat-VII	FBtr0290328	0.499808	7.52383	8.54701	0.000225826	0.000256536		beat-Vb	FBtr0082684	-1.06677	3.76552	2.29096	0.000201461	0.00012257		Arpc3A	FBtr0300570	-1.39538	1.04185	2.24925	0.00132889	0.00286894
					awd	FBtr0339145	-0.138263	0.52325	0.479038	0.000644397	0.000589948		beat-VII	FBtr0290328	-0.00200639	4.96866	4.96552	0.000149133	0.000149039		bel	FBtr0081888	-1.39423	3.63219	2.14815	0.000702009	0.000415181		beat-Vc	FBtr0082658	-0.762227	6.67523	4.93141	0.000207848	0.00015355		Arpc3B	FBtr0074410	-0.23524	0.658414	0.74975	0.00225484	0.00256764
					Axn	FBtr0334702	-0.189339	6.09241	5.69643	0.000488683	0.000456921		bel	FBtr0081888	-1.03249	2.74428	1.80404	0.000530399	0.000348674		Bem46	FBtr0077643	-0.393462	3.11331	2.74644	0.00158923	0.00140196		beat-VI	FBtr0085289	-0.740223	5.13479	3.79542	9.34e-05	6.9e-05		Arpc4	FBtr0079200	0.50891	4.42042	3.74875	0.00873602	0.0074086
					Axs	FBtr0074372	0.140699	3.65908	3.84736	0.000961399	0.00101087		Bem46	FBtr0077643	-0.411554	1.24151	1.02696	0.000633745	0.000524228		Best1	FBtr0114590	0.879026	4.92941	6.15385	0.000546437	0.000682169		beat-VII	FBtr0290328	-1.2921	13.1793	7.62406	0.000395573	0.000228834		Arpc5	FBtr0335170	-0.359245	1.9384	2.24925	0.00374933	0.00435058
					Axud1	FBtr0077762	0.725066	8.51258	10.5706	0.00177641	0.00220589		Best1	FBtr0114590	-0.874805	3.21839	2.31078	0.000356767	0.000256156		Bet5	FBtr0085570	0.0141192	2.85387	2.8661	0.00386179	0.00387835		bel	FBtr0081888	-1.26034	4.28662	2.34075	0.000828492	0.000452406		arr	FBtr0087702	1.62401	42.8512	28.6779	0.00155641	0.00104162
					az2	FBtr0088980	-0.561805	2.42744	1.89094	0.00114881	0.000894906		Bet5	FBtr0085570	-0.136836	0.860908	0.80713	0.00116496	0.00109219		beta3GalTII	FBtr0088728	1.56411	3.37275	4.93447	0.00235857	0.00345068		Bem46	FBtr0077643	-1.49779	5.98007	2.8741	0.00305261	0.00146712		Arr1	FBtr0081030	0.420692	3.24772	2.81156	0.0691003	0.0598205
					b	FBtr0309960	0.109166	7.67434	7.95555	0.00276453	0.00286583		beta3GalTII	FBtr0088728	0.315925	1.66526	1.86957	0.00116452	0.00130739		beta4GalNAcTA	FBtr0087539	2.4072	1.03777	1.98291	0.000489976	0.000936216		Best1	FBtr0114590	-0.934021	9.07147	6.24155	0.00100559	0.000691891		Arr2	FBtr0076599	-0.151381	10.1711	10.6839	0.0076245	0.00800895
					B4	FBtr0080513	-1.0462	9.23483	6.03711	0.000197888	0.000129366		beta4GalNAcTA	FBtr0087539	-1.2824	1.85685	0.950313	0.000876699	0.000448684		beta4GalNAcTB	FBtr0085419	-1.27896	1.03777	0.535613	0.000769859	0.000397339		Bet5	FBtr0085570	-0.904318	4.10783	2.76102	0.00555864	0.00373615		Art1	FBtr0082304	0.346217	1.30224	1.12463	0.00096605	0.00083429
					B52	FBtr0308195	-0.125646	1.91858	1.81921	0.000343156	0.000325383		beta4GalNAcTB	FBtr0085419	0.256951	0.648086	0.731397	0.000480776	0.00054258		beta4GalT7	FBtr0084755	-0.0931744	3.89164	3.78632	0.00321623	0.00312919		beta3GalTII	FBtr0088728	-1.08166	6.83436	4.30445	0.00477927	0.0030101		Art2	FBtr0077476	0.729609	6.76746	5.43569	0.00540964	0.00434508
					b6	FBtr0070272	0.686833	0.882162	1.18912	0.000247729	0.00033393		beta4GalT7	FBtr0084755	0.941682	3.12555	4.09551	0.0025831	0.00338472		beta'Cop	FBtr0080469	-1.14991	4.92941	3.32764	0.00141446	0.000954845		beta4GalNAcTA	FBtr0087539	-1.14232	4.44234	2.62036	0.00209742	0.00123718		Art3	FBtr0083134	0.996698	2.13012	1.4995	0.00131978	0.00092906
					babo	FBtr0300599	-1.09524	2.59338	1.48862	0.000248051	0.000142384		beta'Cop	FBtr0080469	-0.454446	2.52957	2.12356	0.000725845	0.000609342		betaggt-I	FBtr0330714	0.574978	6.48606	7.51282	0.00237933	0.00275599		beta4GalNAcTB	FBtr0085419	-1.62925	2.90972	1.09572	0.00215854	0.00081285		Art4	FBtr0333687	-1.12012	0.669909	1.31206	0.00788128	0.015436
					Bace	FBtr0079701	0.745139	5.5647	7.00244	0.00465276	0.00585488		betaggt-I	FBtr0330714	0.562304	4.9516	5.85211	0.00181643	0.00214678		betaggt-II	FBtr0077631	-0.179472	12.7127	12.1111	0.00802568	0.0076459		beta4GalT7	FBtr0084755	-1.14013	9.07147	5.61706	0.00749708	0.0046422		Art6	FBtr0082878	1.49519	9.79134	6.56031	0.00904094	0.00605754
					baf	FBtr0079535	-0.528944	0.699081	0.495716	0.00101907	0.000722618		betaggt-II	FBtr0077631	0.265193	7.18021	7.77527	0.00453296	0.00490863		betaTry	FBtr0088122	-0.142733	3.93086	3.76923	0.00493207	0.00472927		beta'Cop	FBtr0080469	-1.46875	8.88467	4.51617	0.0025494	0.00129589		Art7	FBtr0114564	0.875452	11.5239	8.997	0.00525484	0.0041026
					bai	FBtr0084758	-0.469593	1.74417	1.39904	0.00162248	0.00130144		betaTry	FBtr0088122	-1.48986	0.626389	0.143547	0.000785934	0.000180109		betaTub56D	FBtr0086537	-0.796437	3.89164	2.99145	0.000905453	0.00069601		betaggt-I	FBtr0330714	-0.64303	9.42214	7.4049	0.0034564	0.0027164		Art8	FBtr0080162	0.591622	4.97112	4.12363	0.00459863	0.00381464
					ball	FBtr0085096	-0.053686	9.23483	9.07074	0.00419384	0.00411932		betaTub56D	FBtr0086537	-1.69119	1.65053	0.558685	0.000384023	0.000129987		betaTub60D	FBtr0343443	-0.860517	4.41052	3.32479	0.000610791	0.000460433		betaggt-II	FBtr0077631	-0.26946	13.1561	11.9987	0.00830565	0.00757493		Art9	FBtr0082879	0.654152	6.18155	5.06081	0.00586485	0.00480153
					bam	FBtr0084869	-0.879212	2.4443	1.6027	0.00115134	0.000754923		betaTub60D	FBtr0343443	1.02258	1.65534	2.3159	0.00022924	0.000320717		betaTub85D	FBtr0082046	-1.82382	1.8161	0.723647	0.000956344	0.000381067		betaTry	FBtr0088122	-1.03895	5.88391	3.77239	0.00738257	0.00473323		aru	FBtr0078032	-0.51538	7.50943	8.997	0.00291176	0.00348856
					bap	FBtr0084087	1.21706	5.2325	7.45299	0.00334132	0.00475926		betaTub85D	FBtr0082046	-0.397467	1.61785	1.38206	0.000851946	0.000727783		betaTub97EF	FBtr0300611	-0.0347987	5.70773	5.65242	0.000267228	0.000264639		betaTub56D	FBtr0086537	-1.57794	6.49264	2.96928	0.00151062	0.000690852		arx	FBtr0075075	-0.0159798	1.48939	1.4995	0.00260839	0.0026261
					Bap170	FBtr0086107	-0.26447	5.40692	4.91017	0.000925525	0.000840495		betaTub97EF	FBtr0300611	-0.438129	3.27838	2.80269	0.000153489	0.000131218		BG642163	FBtr0110769	-0.631861	6.22662	5.1396	0.00429126	0.00354211		betaTub60D	FBtr0343443	-1.37069	7.18871	3.83468	0.000995528	0.000531045		asf1	FBtr0302381	0.44324	0.486148	0.374875	0.00074108	0.00057146
					Bap55	FBtr0086960	-1.87046	2.22508	0.548849	0.00138462	0.000341536		BG642163	FBtr0110769	1.93295	2.08157	3.56863	0.00143458	0.00245943		BG642167	FBtr0110770	-0.302454	1.55665	1.39601	0.00315112	0.00282593		betaTub85D	FBtr0082046	-0.670322	3.76552	2.83895	0.00198289	0.00149497		ash2	FBtr0084660	2.41145	8.54686	4.68594	0.00287483	0.00157617
					Bap60	FBtr0073741	-0.620513	3.65183	2.82216	0.00171206	0.0013231		BG642167	FBtr0110770	-1.08087	1.08847	0.591558	0.00220338	0.00119749		bgcn	FBtr0072232	-0.41966	24.1281	21.5185	0.00437659	0.00390323		betaTub97EF	FBtr0300611	-1.12095	10.2696	6.45799	0.000480808	0.000302354		asl	FBtr0078743	-0.27963	1.32258	1.4995	0.00042595	0.00048293
					barr	FBtr0081348	-0.314406	1.92776	1.6903	0.000685546	0.000601101		bgcn	FBtr0072232	0.196726	11.9014	12.6014	0.00215879	0.00228576		bgm	FBtr0080590	0.521753	14.0099	15.9288	0.00251028	0.00285411		BG642163	FBtr0110769	-1.29469	7.85952	4.41983	0.00541662	0.00304606		asp	FBtr0084692	-1.76632	10.3179	22.4925	0.00166659	0.0036331
					baz	FBtr0111000	0.168543	15.6818	16.5301	0.000444394	0.000468434		bgm	FBtr0080590	-1.35055	7.42722	4.35586	0.00133081	0.000780481		bib	FBtr0329984	-0.608793	14.7882	12.4302	0.00135622	0.00113997		BG642167	FBtr0110770	-1.32365	2.90972	1.43598	0.00589011	0.00290684		asparagine-synthetase	FBtr0089463	-0.761979	1.01739	1.4995	0.00060703	0.00089469
					bbc	FBtr0332928	-0.159618	3.76886	3.54814	0.000457663	0.000430861		bib	FBtr0329984	-0.183954	6.95578	6.55423	0.000637911	0.000601085		bic	FBtr0087782	0.362425	0.778327	0.894587	0.000499889	0.000574558		bgcn	FBtr0072232	-0.719519	29.2169	22.5575	0.00529964	0.00409169		Asph	FBtr0305092	-0.291813	4.90304	5.43569	0.0011313	0.0012542
					BBS4	FBtr0339487	1.76935	6.34989	10.2147	0.00190516	0.00306472		bic	FBtr0087782	-1.07145	0.208157	0.0285593	0.000133691	1.83e-05		BicC	FBtr0080803	-0.0981081	8.04272	7.82906	0.0012197	0.0011873		bgm	FBtr0080590	-0.17905	24.7746	23.363	0.00443909	0.00418616		ASPP	FBtr0071623	0.113069	13.7793	13.3081	0.0769791	0.0743467
					BBS8	FBtr0078058	0.939329	4.36042	5.82108	0.00229014	0.00305729		BicC	FBtr0080803	-0.272152	4.45633	4.06503	0.000675817	0.000616474		BicD	FBtr0081002	-0.0654859	6.22662	6.11396	0.000461504	0.000453154		bib	FBtr0329984	-0.920803	19.1362	13.4798	0.00175497	0.00123623		asrij	FBtr0071902	0.796097	5.72841	4.4985	0.00643642	0.0050545
					bbx	FBtr0100598	-0.175023	4.19023	3.92741	0.000414054	0.000388084		BicD	FBtr0081002	-0.0930148	3.5954	3.48413	0.000266484	0.000258237		bigmax	FBtr0085173	-0.240687	3.11331	2.88889	0.00275514	0.00255654		bic	FBtr0087782	-1.05382	1.8811	1.05271	0.00120816	0.000676114		ast	FBtr0077952	1.3671	21.1132	14.8076	0.00789278	0.00553554
					bcd	FBtr0081667	-0.848255	0.712896	0.385791	0.00019612	0.000106132		bigmax	FBtr0085173	1.26288	2.37632	3.43376	0.00210293	0.00303872		Bili	FBtr0301670	0.0949404	9.59937	9.8433	0.00177143	0.00181644		BicC	FBtr0080803	-1.04573	16.4025	10.8616	0.00248748	0.0016472		AstA	FBtr0084744	-0.676198	0.924403	1.31206	0.00179148	0.00254276
					bchs	FBtr0079144	1.30358	57.8508	81.2711	0.00411398	0.00577948		Bili	FBtr0301670	-1.2959	6.02785	3.65714	0.00111236	0.000674874		Bin1	FBtr0083279	-0.438336	2.07554	1.78348	0.00282386	0.0024265		BicD	FBtr0081002	-0.735939	12.4727	9.46698	0.000924452	0.000701674		AstA-R1	FBtr0333798	0.201777	0.627321	0.562313	3.268e-05	2.93e-05
					BCL7-like	FBtr0071358	0.727511	0.87121	1.1956	0.000444495	0.00061		Bin1	FBtr0083279	-0.325829	0.45977	0.378436	0.000625538	0.000514878		bin3	FBtr0085992	0.173293	5.18885	5.4416	0.000205556	0.000215568		bigmax	FBtr0085173	-1.32757	5.13479	2.73265	0.00454406	0.00241828		AstA-R2	FBtr0308641	-0.721491	3.23696	4.31106	0.0437427	0.0582576
					bcn92	FBtr0070431	-0.380187	0.179282	0.115182	0.000151421	9.73e-05		bin3	FBtr0085992	-0.189186	3.20522	3.00109	0.000126974	0.000118888		Bka	FBtr0079874	-1.60169	2.22362	1.15238	0.00270185	0.00140022		Bili	FBtr0301670	-1.08815	15.9179	10.3194	0.00293742	0.0019043		AstC	FBtr0301761	0.763464	2.4468	1.87438	0.00503457	0.00385674
					bdg	FBtr0087300	0.286186	16.1033	17.5915	0.0018116	0.00197902		Bka	FBtr0079874	0.928646	1.85154	2.50761	0.00224975	0.00304691		bl	FBtr0301760	-0.221082	8.04272	7.56125	0.000415666	0.000390783		Bin1	FBtr0083279	-0.221083	2.39624	2.18605	0.00326019	0.00297422		AstCC	FBtr0114455	0.958259	3.80504	2.81156	0.00275129	0.00203295
					be	FBtr0073957	0.804018	5.38026	6.88714	0.000305246	0.000390737		bl	FBtr0301760	0.10832	5.63751	5.83099	0.000291359	0.000301359		blos1	FBtr0301734	-1.32504	0.778327	0.353276	0.00104333	0.000473561		bin3	FBtr0085992	-1.00919	7.85952	5.17834	0.000311354	0.000205139		AstC-R1	FBtr0089578	-0.667749	4.81712	6.18544	0.00306628	0.00393726
					BEAF-32	FBtr0087441	0.40254	1.37049	1.6196	0.000624086	0.000737524		blos1	FBtr0301734	-1.42292	0.413836	0.056338	0.000554739	7.55e-05		blow	FBtr0088952	-0.38305	3.89164	3.45869	0.000590716	0.000524998		Bka	FBtr0079874	-1.34644	3.45683	1.81801	0.00420028	0.002209		AstC-R2	FBtr0330088	0.75084	7.95343	6.37288	0.014052	0.0112595
					beat-Ia	FBtr0343728	0.101436	4.19448	4.34687	0.000132347	0.000137155		blow	FBtr0088952	-0.80552	3.09475	2.23435	0.000469755	0.000339155		blw	FBtr0071883	0.166884	4.41052	4.62108	0.00141182	0.00147922		bl	FBtr0301760	-0.852967	11.2767	8.10842	0.000582805	0.000419062		asun	FBtr0083259	-0.881404	3.96493	5.62313	0.00180799	0.00256413
					beat-Ib	FBtr0300615	-1.19265	1.04756	0.44428	1.83e-05	7.75e-06		blp	FBtr0083203	-1.11747	0.231121	0.0465116	0.000211455	4.26e-05		BM-40-SPARC	FBtr0085094	-0.183722	7.26439	6.90028	0.00261497	0.0024839		blos1	FBtr0301734	-2.03698	2.56289	0.516797	0.0034355	0.000692758		Asx	FBtr0087493	0.870225	15.991	12.5583	0.00261976	0.00205739
					beat-Ic	FBtr0343726	-1.77999	1.39816	0.290902	3.51e-05	7.3e-06		blw	FBtr0071883	-1.08584	5.62025	3.68286	0.00179905	0.00117889		bnk	FBtr0085754	-1.17535	6.7455	4.5698	0.00429376	0.00290885		blow	FBtr0088952	-0.986403	7.5178	5.00162	0.00114113	0.000759202		Atac1	FBtr0079362	-1.16721	2.69525	4.4985	0.00251893	0.00420421
					beat-IIa	FBtr0339170	-1.08791	3.82573	2.31228	8.3e-05	5.01e-05		BM-40-SPARC	FBtr0085094	-0.261013	4.5366	4.1591	0.00163305	0.00149716		bnl	FBtr0083795	0.485253	9.59937	10.8462	0.000224578	0.000253747		blp	FBtr0083203	-2.23466	3.76552	0.67662	0.00344512	0.000619048		Atac2	FBtr0081079	1.2761	12.9388	9.18444	0.00503261	0.00357232
					beat-IIb	FBtr0339173	1.08878	3.13014	4.40877	0.000200355	0.000282197		bnk	FBtr0085754	0.644689	2.59235	3.17181	0.00165012	0.00201897		boca	FBtr0088953	-1.14742	0.778327	0.410256	0.000902932	0.000475936		blw	FBtr0071883	-1.22032	7.6954	4.51657	0.00246332	0.00144577		Atac3	FBtr0299838	-1.28994	1.47421	2.81156	0.00061298	0.00116905
					beat-IIIa	FBtr0340178	1.24254	2.80497	4.13264	7.6e-05	0.000111993		bnl	FBtr0083795	0.146148	7.55689	7.88627	0.000176794	0.0001845		bocksbeutel	FBtr0100537	-0.198888	2.07554	1.94302	0.00136638	0.00127914		BM-40-SPARC	FBtr0085094	-0.445574	8.9651	7.63394	0.00322718	0.002748		Ate1	FBtr0086317	0.0672563	6.89685	6.74775	0.00308446	0.00301778
					beat-IIIb	FBtr0273450	-1.09604	1.22718	0.608059	5.87e-05	2.91e-05		boca	FBtr0088953	-0.817934	0.620753	0.355734	0.000720132	0.000412685		boly	FBtr0088769	0.319772	1.55665	1.7265	0.00140113	0.001554		bnk	FBtr0085754	-0.799926	6.50407	4.71647	0.00414008	0.00300221		Atf-2	FBtr0339096	0.849501	2.03699	1.4995	0.00170032	0.00125167
					beat-IIIc	FBtr0080972	-0.556505	2.80497	2.21034	3.96e-05	3.12e-05		bocksbeutel	FBtr0100537	0.425542	1.8592	2.13937	0.00122396	0.00140841		bon	FBtr0083912	0.175518	10.6371	11.1339	0.000548844	0.000574475		bnl	FBtr0083795	-0.735076	15.4044	11.739	0.000360387	0.000274634		Atf3	FBtr0330391	-0.544359	2.09078	2.62413	0.00039397	0.00049447
					beat-IV	FBtr0332427	1.00373	2.6787	3.6685	0.000121022	0.00016574		boly	FBtr0088769	0.0930838	0.832629	0.869139	0.000749441	0.000782303		bond	FBtr0084263	0.884325	5.18885	6.47863	0.000892015	0.00111374		boca	FBtr0088953	-1.31518	1.87945	0.845892	0.00218034	0.000981313		Atf6	FBtr0086079	-1.60396	0.956823	2.43669	0.00016353	0.00041646
					beat-Va	FBtr0337093	0.878587	1.04862	1.49313	0.000147672	0.000210271		bon	FBtr0083912	0.914657	9.59992	12.1673	0.000495326	0.000627798		bonsai	FBtr0071860	-1.03972	2.33498	1.57265	0.00213046	0.0014349		bocksbeutel	FBtr0100537	-1.63099	4.62131	1.93093	0.00304234	0.00127119		Atg1	FBtr0075945	0.164439	8.88182	8.43469	0.00370694	0.00352032
					beat-Vb	FBtr0082684	1.19495	0.699081	1.15851	3.74e-05	6.2e-05		bond	FBtr0084263	-0.0823435	4.00071	3.89569	0.000687761	0.000669707		bor	FBtr0083276	-0.141437	9.33993	8.98575	0.00338403	0.00325571		boly	FBtr0088769	-1.18829	2.56289	1.36928	0.00230683	0.00123248		Atg101	FBtr0074635	1.07692	2.93162	2.06181	0.00446894	0.00314301
					beat-Vc	FBtr0082658	0.260247	2.79918	3.07706	8.72e-05	9.58e-05		bonsai	FBtr0071860	0.366883	2.28284	2.58716	0.00208289	0.00236055		borr	FBtr0079818	0.117475	6.7455	6.96296	0.0041031	0.00423538		bon	FBtr0083912	-1.30435	24.9893	14.6272	0.00128937	0.000754716		Atg12	FBtr0300011	-0.812844	0.0503979	0.187438	0.0001098	0.00040836
					beat-VI	FBtr0085289	0.100953	2.95917	3.07227	5.38e-05	5.59e-05		bor	FBtr0083276	-0.438302	8.96552	7.82981	0.00324838	0.00283689		boss	FBtr0084949	-0.300595	14.7882	13.6239	0.00298511	0.00275009		bond	FBtr0084263	-0.585005	8.72915	7.01864	0.00150063	0.00120657		Atg13	FBtr0081843	-1.15896	0.530062	1.12463	0.0003374	0.00071587
					beat-VII	FBtr0290328	0.944152	4.70454	6.27389	0.000141205	0.000188309		borr	FBtr0079818	1.54398	3.92001	5.93623	0.00238444	0.00361085		botv	FBtr0086579	0.127211	30.0953	31.0769	0.00729761	0.00753563		bonsai	FBtr0071860	-1.43845	4.44234	2.14804	0.00405323	0.00195989		Atg14	FBtr0085370	-0.111197	3.96434	4.12363	0.00240993	0.00250676
					bel	FBtr0081888	-0.0260983	2.66417	2.6376	0.000514915	0.000509779		boss	FBtr0084949	0.104889	7.37292	7.60714	0.00148828	0.00153556		bowl	FBtr0077491	-0.451916	21.7932	19.2479	0.00168639	0.00148943		bor	FBtr0083276	-0.0894799	12.3235	11.9624	0.00446504	0.00433422		Atg16	FBtr0085528	1.17749	5.30283	3.74875	0.00072791	0.00051459
					Bem46	FBtr0077643	-1.1542	2.78235	1.55265	0.00142029	0.00079257		botv	FBtr0086579	-0.262043	10.7916	9.93872	0.00261679	0.00240997		Br140	FBtr0089021	0.692922	5.70773	6.80912	0.00102972	0.00122842		borr	FBtr0079818	-0.677081	9.22639	7.14092	0.00561216	0.00434363		Atg17	FBtr0078716	-2.06825	0.597701	2.62413	0.00011738	0.00051534
					ben	FBtr0307296	0.159734	1.92642	2.05291	0.000558221	0.000594873		bowl	FBtr0077491	-0.947732	11.6926	8.37621	0.00090479	0.000648163		brat	FBtr0081158	0.216089	5.96718	6.32479	0.000135108	0.000143205		boss	FBtr0084949	-0.637485	20.8815	16.6251	0.00421508	0.00335589		Atg18	FBtr0076691	-0.169127	1.74757	1.87438	0.0110606	0.0118631
					Best1	FBtr0114590	-0.382251	4.92421	4.26564	0.000545861	0.000472857		Br140	FBtr0089021	-0.969597	6.24472	4.34271	0.0011266	0.000783459		Brca2	FBtr0072302	-1.32534	5.70773	3.60114	0.00168868	0.00106543		botv	FBtr0086579	0.0360115	30.7546	31.105	0.00745748	0.00754244		Atg4	FBtr0077953	0.844834	7.44724	5.81056	0.09082	0.0708605
					Bet5	FBtr0085570	-0.269828	1.73897	1.54083	0.00235314	0.00208502		brat	FBtr0081158	0.192556	5.48073	5.81442	0.000124094	0.000131649		Brd8	FBtr0085394	0.436144	17.3826	19.3561	0.00624152	0.00695013		bowl	FBtr0077491	-1.07229	26.8249	17.6923	0.00207575	0.00136906		Atg5	FBtr0071065	0.944582	0.866637	0.562313	0.00010148	6.584e-05
					beta3GalTII	FBtr0088728	0.0693826	2.07866	2.13726	0.00145361	0.00149459		Brca2	FBtr0072302	-0.891346	3.74683	2.63257	0.00110853	0.000778866		Brf	FBtr0083452	-0.599565	9.08048	7.61823	0.000550366	0.000461739		Br140	FBtr0089021	-1.33394	13.4979	7.62711	0.00243512	0.00137599		Atg6	FBtr0084590	0.393684	4.26835	3.74875	0.00309749	0.00272043
					beta4GalNAcTA	FBtr0087539	-0.987828	2.22705	1.34154	0.00105149	0.000633398		Brd8	FBtr0085394	0.760761	10.8425	13.2738	0.00389319	0.00476618		brp	FBtr0305061	0.472033	17.3826	19.5185	0.000463179	0.000520092		brat	FBtr0081158	-0.876795	9.73897	6.89927	0.000220508	0.000156212		Atg7	FBtr0086712	0.127251	13.0603	12.5583	0.0250677	0.0241043
					beta4GalNAcTB	FBtr0085419	-0.117212	0.698371	0.653314	0.000518079	0.000484654		Brf	FBtr0083452	1.1109	8.64629	11.4454	0.000524049	0.000693703		bru	FBtr0081403	-0.542136	4.41052	3.7265	0.000813599	0.000687419		Brca2	FBtr0072302	-1.42163	9.73897	5.13469	0.00288135	0.00151914		Atg8a	FBtr0071498	-1.13512	0.542293	1.12463	0.00020762	0.00043056
					beta4GalT7	FBtr0084755	0.222458	4.01159	4.33347	0.00331536	0.00358138		brp	FBtr0305061	0.98487	12.6976	16.4292	0.000338341	0.000437775		bru-2	FBtr0332233	-0.762163	8.30216	6.59259	0.000156211	0.000124044		Brd8	FBtr0085394	-0.344121	23.62	21.0316	0.00848117	0.00755175		Atg8b	FBtr0083533	-0.68211	0.921014	1.31206	0.00254424	0.00362448
					beta'Cop	FBtr0080469	-0.877017	3.83717	2.61564	0.00110105	0.000750542		bru	FBtr0081403	-0.135946	4.66854	4.46493	0.000861196	0.000823635		Bruce	FBtr0331681	-0.599117	13.2316	11.1453	0.000707381	0.000595846		Brf	FBtr0083452	-0.510987	15.4044	12.8564	0.000933655	0.000779221		Atg9	FBtr0329958	-0.298039	10.0159	11.0588	0.00391553	0.00432323
					betaggt-I	FBtr0330714	0.212002	5.2325	5.61929	0.00191948	0.00206137		bru-2	FBtr0332233	0.538726	4.18898	4.92809	7.88e-05	9.27e-05		BRWD3	FBtr0084604	-0.785203	19.1987	15.2877	0.00199987	0.00159247		brp	FBtr0305061	-0.663448	26.92	21.2585	0.000717311	0.000566454		atilla	FBtr0273342	-0.0565082	1.83201	1.87438	0.00090114	0.00092198
					betaggt-II	FBtr0077631	0.0757402	8.00716	8.21019	0.00505503	0.0051832		Bruce	FBtr0331681	-0.974817	15.6322	11.3584	0.000835722	0.000607236		bs	FBtr0343314	-0.453215	3.37275	2.92023	0.000102875	8.91e-05		bru	FBtr0081403	-0.750764	5.63835	4.16122	0.00104009	0.000767612		atms	FBtr0078868	0.206808	0.628942	0.562313	0.00036292	0.00032447
					betaNACtes1	FBtr0089267	0.172212	3.65908	3.88952	0.00321819	0.00342086		BRWD3	FBtr0084604	0.0138688	11.4381	11.4838	0.00119147	0.00119623		bsf	FBtr0081087	0.0319983	12.4532	12.5584	0.00245626	0.002477		bru-2	FBtr0332233	-1.65046	17.4276	8.15992	0.000327914	0.000153535		ato	FBtr0081828	-1.71967	0.242411	1.12463	0.00025843	0.00119896
					betaNACtes3	FBtr0073914	-1.09499	2.4443	1.39616	0.00239637	0.00136878		bs	FBtr0343314	0.308497	1.86778	2.08613	5.7e-05	6.36e-05		Bsg	FBtr0079567	-0.676579	2.85387	2.26781	0.000109612	8.71e-05		Bruce	FBtr0331681	-1.61076	26.5298	12.968	0.00141833	0.000693288		Atox1	FBtr0330117	-0.545378	0.0954907	0.187438	9.834e-05	0.00019304
					betaNACtes4	FBtr0073915	-1.01227	1.56662	0.880065	0.001471	0.000826352		bsf	FBtr0081087	1.09255	4.60788	6.237	0.000908853	0.00123018		Bsg25A	FBtr0077423	0.35929	11.9344	13.0684	0.00847009	0.00927493		BRWD3	FBtr0084604	-1.78355	32.178	14.0539	0.00335188	0.00146395		ATP7	FBtr0334454	-0.693065	4.91394	6.37288	0.0005892	0.00076413
					betaNACtes6	FBtr0073918	0.680695	1.04441	1.38851	0.00101993	0.00135596		Bsg	FBtr0079567	0.0823346	1.68093	1.73427	6.46e-05	6.66e-05		Bsg25D	FBtr0310624	-0.13306	17.6421	17.0313	0.00258303	0.00249361		bs	FBtr0343314	-1.73889	6.84036	2.77156	0.000208643	8.45e-05		Atpalpha	FBtr0089511	0.137527	4.90613	4.68594	0.00048128	0.00045968
					beta-Spec	FBtr0334405	0.265245	19.4957	21.1414	0.00164994	0.00178922		Bsg25A	FBtr0077423	-0.631125	7.90998	6.37383	0.0056139	0.00452365		bsh	FBtr0089320	-0.659271	4.66996	3.79487	0.00141901	0.00115311		bsf	FBtr0081087	-1.3516	21.0157	11.9285	0.0041451	0.00235276		ATPCL	FBtr0300596	0.704326	18.7361	15.3699	0.00326697	0.00268001
					betaTry	FBtr0088122	-2.25412	3.10043	0.462768	0.00389012	0.000580638		Bsg25D	FBtr0310624	-0.890868	9.2317	6.71122	0.00135164	0.000982609		Btk29A	FBtr0079617	-0.0349899	17.6421	17.4815	0.000424425	0.000420562		Bsg	FBtr0079567	-0.767893	3.24632	2.30921	0.000124686	8.87e-05		ATPsyn-b	FBtr0076405	0.582466	3.19481	2.62413	0.00307489	0.00252563
					betaTub56D	FBtr0086537	-1.79419	3.08088	0.986432	0.000716816	0.00022951		bsh	FBtr0089320	0.585121	2.96092	3.55506	0.000899701	0.00108024		btn	FBtr0084278	-0.588436	4.15108	3.44729	0.00872075	0.00724221		Bsg25A	FBtr0077423	-0.146081	11.9601	11.3867	0.00848838	0.00808137		ATPsyn-Cf6	FBtr0305982	0.581668	2.08915	1.68694	0.00544051	0.00439307
					betaTub60D	FBtr0343443	-0.202229	2.22705	2.04577	0.000308413	0.000283308		Btk29A	FBtr0079617	-0.575623	8.85349	7.30865	0.000212993	0.000175828		btsz	FBtr0334292	0.082005	45.143	46.0855	0.000906267	0.000925188		Bsg25D	FBtr0310624	-0.849218	31.7798	23.2481	0.00465297	0.00340383		ATPsyn-d	FBtr0083727	-0.657774	1.2321	1.68694	0.00229869	0.00314727
					betaTub85D	FBtr0082046	-0.437548	1.58111	1.2836	0.0008326	0.000675935		btn	FBtr0084278	0.417026	3.12555	3.5551	0.00656629	0.0074687		btv	FBtr0273418	0.621913	22.8309	26.4957	0.00115676	0.00134244		bsh	FBtr0089320	-0.0859981	6.15093	5.96803	0.00186901	0.00181344		ATPsyn-gamma	FBtr0085539	0.336355	2.33348	2.06181	0.00261308	0.00230886
					betaTub97EF	FBtr0300611	-0.126655	3.82951	3.65325	0.000179293	0.00017104		btsz	FBtr0334292	-0.0672302	38.7983	38.0915	0.000778894	0.000764705		btz	FBtr0330085	-0.578758	7.52383	6.33903	0.00244201	0.00205746		Btk29A	FBtr0079617	-0.514407	22.3825	18.7069	0.000538469	0.000450042		att-ORFA	FBtr0344282	-1.20256	2.042	3.56131	0.00102665	0.00179051
					BG642163	FBtr0110769	0.565892	3.13324	3.79805	0.00215936	0.00261754		btv	FBtr0273418	-0.112563	16.4422	15.9	0.000833065	0.000805594		Bub1	FBtr0079069	-0.528659	14.2693	12.2906	0.00361158	0.00311076		btn	FBtr0084278	0.142162	4.27899	4.49832	0.00898948	0.00945025		att-ORFB	FBtr0090034	-0.588113	0.227233	0.374875	0.00032186	0.00053099
					BG642167	FBtr0110770	0.0411194	1.04756	1.06836	0.00212056	0.00216266		btz	FBtr0330085	0.684904	5.83278	7.07139	0.00189314	0.00229516		Bub3	FBtr0085465	-0.486296	5.96718	5.16239	0.00464011	0.0040143		btsz	FBtr0334292	-1.0207	85.9222	58.6324	0.00172493	0.00117708		Atu	FBtr0078704	-1.46199	0.473917	1.31206	0.00019681	0.00054488
					bgcn	FBtr0072232	0.0370405	12.6436	12.7968	0.00229341	0.00232121		Bub1	FBtr0079069	-0.478082	10.4626	8.94224	0.00264809	0.00226329		BubR1	FBtr0086032	-1.15632	4.41052	2.95157	0.000798718	0.00053451		btv	FBtr0273418	-0.769565	45.7902	34.7309	0.00232002	0.00175969		Atx-1	FBtr0299814	0.170286	0.417625	0.374875	0.00052073	0.00046743
					bgm	FBtr0080590	-1.22954	10.465	6.24457	0.00187511	0.0011189		Bub3	FBtr0085465	0.221009	2.56417	2.7623	0.00199391	0.00214797		Buffy	FBtr0088077	-0.515869	4.92941	4.21083	0.000530843	0.00045346		btz	FBtr0330085	-1.2098	15.9605	9.72736	0.00518031	0.00315721		Atx2	FBtr0344377	-1.03815	4.70528	7.12263	0.00142025	0.0021499
					B-H1	FBtr0074430	-0.793613	5.2169	3.77087	0.000902891	0.000652625		BubR1	FBtr0086032	-2.04619	1.67037	0.346356	0.000302494	6.27e-05		bun	FBtr0300523	-0.126468	10.6371	10.2792	0.000116776	0.000112847		Bub1	FBtr0079069	-1.75022	28.7043	12.7824	0.00726508	0.00323522		aur	FBtr0082483	0.251	3.87843	3.56131	0.00284969	0.00261669
					B-H2	FBtr0334458	-0.175706	2.08676	1.93817	0.000217802	0.000202294		Buffy	FBtr0088077	-0.907976	1.23436	0.761416	0.000132927	8.2e-05		bur	FBtr0301342	-0.76376	1.55665	1.151	0.000292935	0.000216597		Bub3	FBtr0085465	-1.13016	9.24263	5.75861	0.00718711	0.00447793		aust	FBtr0079819	2.10315	7.44209	4.31106	0.010394	0.00602104
					bi	FBtr0070672	-0.469866	5.29297	4.43142	7.39e-05	6.19e-05		bun	FBtr0300523	0.251013	6.70237	7.22569	7.36e-05	7.93e-05		bw	FBtr0343303	-0.468563	5.70773	4.96296	0.000534032	0.000464349		BubR1	FBtr0086032	-0.975662	6.6635	4.43323	0.00120672	0.00080283		Aut1	FBtr0075055	-0.11128	2.15296	2.24925	0.00137306	0.00143447
					bib	FBtr0329984	0.0431052	7.31089	7.41721	0.000670478	0.000680228		bur	FBtr0301342	-0.039892	1.28209	1.2612	0.000241266	0.000237336		bwa	FBtr0081331	0.543597	4.92941	5.68661	0.000670759	0.000773794		Buffy	FBtr0088077	-0.678434	6.32179	4.84291	0.000680787	0.000521528		ave	FBtr0087439	-0.480421	0.563218	0.74975	0.0010769	0.00143356
					bic	FBtr0087782	-0.714739	0.343548	0.165135	0.000220647	0.00010606		bw	FBtr0343303	-1.1366	4.16315	2.60699	0.000389516	0.000243918		by	FBtr0301093	-1.52932	0.778327	0.287749	0.000163035	6.03e-05		bun	FBtr0300523	-1.33834	22.2117	12.7194	0.000243843	0.000139635		Aven	FBtr0073709	-0.323649	1.29472	1.4995	0.00136574	0.00158175
					BicC	FBtr0080803	-0.262004	7.35543	6.70734	0.00111547	0.00101719		bwa	FBtr0081331	1.75101	2.75868	4.43216	0.000375382	0.000603096		c(2)M	FBtr0080830	0.45014	4.15108	4.68946	0.00154833	0.00174914		bur	FBtr0301342	-0.852123	2.22117	1.45798	0.000417984	0.000274366		awd	FBtr0339145	-0.239149	0.485264	0.562313	0.00379112	0.00439307
					BicD	FBtr0081002	0.317946	5.09468	5.6594	0.000377607	0.000419464		by	FBtr0301093	-1.47391	1.84897	0.879291	0.000387299	0.000184183		c(3)G	FBtr0083194	0.21451	7.52383	7.96296	0.00239612	0.00253598		bw	FBtr0343303	-1.38944	9.22639	4.94678	0.000863247	0.000462835		Awh	FBtr0073155	-0.826343	1.11553	1.68694	7.989e-05	0.00012082
					bif	FBtr0073526	-0.044165	7.14393	7.03731	0.000453698	0.000446927		c(2)M	FBtr0080830	-0.682725	3.87409	3.01169	0.00144502	0.00112334		C15	FBtr0084111	0.0690871	4.92941	5.02564	0.000408165	0.000416133		bwa	FBtr0081331	0.834367	4.47428	5.80914	0.000608828	0.000790466		axo	FBtr0302646	0.793942	37.4595	30.1774	0.115974	0.0934286
					bigmax	FBtr0085173	0.452347	3.12707	3.6581	0.00276732	0.00323725		c(3)G	FBtr0083194	0.810217	3.71839	4.66318	0.0011842	0.00148509		C1GalTA	FBtr0079789	0.231154	5.44829	5.80057	0.000703368	0.000748847		by	FBtr0301093	-2.04206	3.43238	0.826068	0.000718973	0.000173035		Axs	FBtr0074372	0.33271	3.77542	3.37388	0.00119023	0.00106364
					Bili	FBtr0301670	-0.644326	8.03127	6.30159	0.00148206	0.00116287		C15	FBtr0084111	1.15553	4.20464	5.74736	0.000348153	0.000475893		ca	FBtr0085484	0.182463	28.2792	29.604	0.00361997	0.00378955		c(2)M	FBtr0080830	-0.550274	9.05553	7.38974	0.00337767	0.00275634		az2	FBtr0088980	-0.394499	1.9079	2.24925	0.00100257	0.00118195
					Bin1	FBtr0083279	-1.3887	0.698371	0.164538	0.000950165	0.000223862		C1GalTA	FBtr0079789	1.16478	3.93144	5.45392	0.000507544	0.000704095		Ca-alpha1D	FBtr0332020	0.100484	27.5009	28.2108	0.00141546	0.001452		c(3)G	FBtr0083194	-0.681863	10.4407	8.08611	0.00332508	0.00257519		b	FBtr0309960	0.138747	8.4216	8.05982	0.0141065	0.0135005
					bin3	FBtr0085992	-0.668132	4.78471	3.66619	0.000189546	0.000145236		ca	FBtr0085484	0.579191	19.0176	22.2044	0.00243441	0.00284234		Ca-beta	FBtr0343615	-0.943454	3.11331	2.23362	6.72e-05	4.82e-05		C15	FBtr0084111	-0.837922	6.67523	4.75824	0.000552723	0.000393992		B4	FBtr0080513	-1.14556	5.93767	9.37188	0.00067558	0.00106632
					Bka	FBtr0079874	0.519482	3.47794	4.14439	0.00422592	0.00503571		Ca-alpha1D	FBtr0332020	1.31302	19.2313	26.5339	0.000989825	0.00136568		CaBP1	FBtr0080837	2.07711	3.89164	6.23932	0.0021741	0.00348565		C1GalTA	FBtr0079789	0.232401	8.20123	8.84328	0.00105877	0.00114166		B52	FBtr0308195	-0.318644	1.80445	2.06181	0.00050432	0.00057625
					bl	FBtr0301760	0.115793	7.01755	7.29475	0.000362683	0.000377009		Ca-beta	FBtr0343615	0.429563	1.66025	1.93789	3.58e-05	4.18e-05		cad	FBtr0081412	0.223077	1.03777	1.12536	8.37e-05	9.08e-05		ca	FBtr0085484	-0.59784	36.2859	29.4532	0.00464489	0.00377026		b6	FBtr0070272	0.517689	1.17094	0.937188	0.0003776	0.00030222
					blos1	FBtr0301734	-1.3859	0.513935	0.0717832	0.000688921	9.62e-05		CaBP1	FBtr0080837	-0.321728	3.40696	3.04072	0.00190333	0.00169873		Cad86C	FBtr0304665	-0.969707	9.33993	6.91168	0.00042549	0.000314869		Ca-alpha1D	FBtr0332020	-0.654885	55.7001	44.2859	0.00286685	0.00227937		bab1	FBtr0333269	0.21407	14.3995	13.4955	0.00023108	0.00021657
					blow	FBtr0088952	0.0153258	3.9918	4.01394	0.000605921	0.00060928		cad	FBtr0081412	0.381701	1.70348	1.95135	0.000137389	0.00015738		Cad87A	FBtr0082513	-0.632473	16.6043	13.8661	0.00191272	0.00159729		Ca-beta	FBtr0343615	-1.98721	7.00522	2.25196	0.000151141	4.86e-05		bab2	FBtr0072639	-0.553463	17.7377	21.3679	0.0412505	0.0496928
					blp	FBtr0083203	-0.966325	0.174242	0.0114286	0.000159416	1.05e-05		Cad86C	FBtr0304665	-0.469529	8.87382	7.66184	0.000404256	0.000349043		Cad88C	FBtr0344279	-0.0386016	31.652	31.339	0.00461466	0.00456904		CaBP1	FBtr0080837	-0.393887	9.39725	8.16321	0.00524986	0.00456045		babo	FBtr0300599	-0.615492	1.56469	2.06181	0.0123204	0.0162347
					blw	FBtr0071883	-0.241775	3.25783	2.96237	0.00104284	0.000948262		Cad87A	FBtr0082513	0.247244	11.8866	12.733	0.00136927	0.00146677		Cad89D	FBtr0301702	0.612926	28.2792	32.7293	0.00260566	0.0030157		cad	FBtr0081412	0.597897	3.59119	4.3853	0.000289635	0.000353682		babos	FBtr0339539	-0.10551	3.24654	3.37388	0.00998935	0.0103812
					BM-40-SPARC	FBtr0085094	-0.396361	5.06833	4.36591	0.00182446	0.0015716		Cad88C	FBtr0344279	-0.329434	18.9317	17.211	0.00276012	0.00250925		Cad96Ca	FBtr0084874	-0.0944533	10.1183	9.86325	0.000944396	0.000920594		Cad86C	FBtr0304665	-1.59484	19.6834	9.62443	0.000896696	0.000438451		Bacc	FBtr0307080	-0.591342	0.371795	0.562313	0.00758765	0.0114758
					bnb	FBtr0074657	0.453828	3.31392	3.87217	0.00104904	0.00122576		Cad89D	FBtr0301702	0.989357	25.0575	31.9006	0.00230881	0.00293934		Cad96Cb	FBtr0301090	-0.649982	18.6799	15.5271	0.0022878	0.00190166		Cad87A	FBtr0082513	-1.24825	30.6376	18.5462	0.00352927	0.00213642		Bace	FBtr0079701	0.741945	7.47686	5.998	0.00668771	0.00536494
					bnk	FBtr0085754	-0.265942	3.29758	2.97106	0.00209903	0.00189119		Cad96Ca	FBtr0084874	-0.13404	4.70979	4.51361	0.000439592	0.000421281		Cad99C	FBtr0085488	-0.0757366	27.5009	26.9658	0.00210864	0.00206761		Cad88C	FBtr0344279	-0.570485	47.4113	38.9338	0.00691227	0.0056763		baf	FBtr0079535	-0.592006	0.519894	0.74975	0.00146863	0.00211794
					bnl	FBtr0083795	0.378011	7.46294	8.41422	0.000174596	0.000196852		Cad96Cb	FBtr0301090	0.0461138	7.4011	7.50255	0.000906442	0.000918867		CadN	FBtr0081013	-0.94663	32.1709	24.3732	0.00030627	0.000232035		Cad89D	FBtr0301702	-0.640392	52.7172	42.153	0.00485739	0.00388399		bai	FBtr0084758	-0.616218	1.26083	1.68694	0.0014279	0.00191046
					boca	FBtr0088953	-0.876485	0.520166	0.240099	0.000603441	0.000278537		Cad99C	FBtr0085488	0.171728	21.1544	22.2016	0.00162202	0.00170232		CadN2	FBtr0308770	0.0777486	18.6799	19.057	0.000212346	0.000216633		Cad96Ca	FBtr0084874	-1.24077	18.1429	10.9071	0.00169339	0.00101802		Baldspot	FBtr0075356	1.27671	3.35396	2.24925	0.00035925	0.00024092
					bocksbeutel	FBtr0100537	0.180037	1.93451	2.07725	0.00127354	0.00136751		CadN	FBtr0081013	-0.192228	15.6506	14.7688	0.000148995	0.000140601		Caf1	FBtr0301845	-1.13193	3.63219	2.42735	0.00181883	0.0012155		Cad96Cb	FBtr0301090	-0.709129	21.2238	16.4141	0.00259937	0.0020103		ball	FBtr0085096	-0.200026	9.12482	9.74675	0.00491904	0.00525431
					boly	FBtr0088769	-0.499796	1.04033	0.787896	0.000936392	0.000709177		CadN2	FBtr0308770	1.29916	13.6575	18.9077	0.000155254	0.000214936		Caf1-105	FBtr0088310	-0.297831	12.9721	11.9544	0.00523914	0.00482812		Cad99C	FBtr0085488	-1.19136	44.3304	27.7586	0.00339905	0.0021284		bam	FBtr0084869	-1.27923	1.37076	2.62413	0.0009434	0.00180601
					bon	FBtr0083912	1.23227	9.22564	12.9903	0.000476015	0.000670257		Caf1	FBtr0301845	-0.111618	1.16862	1.11707	0.000585189	0.000559376		cag	FBtr0331937	-0.849584	1.55665	1.10541	0.00116429	0.000826786		CadN	FBtr0081013	-0.216836	50.2326	46.8192	0.000478219	0.000445723		bap	FBtr0084087	1.35447	7.38137	5.06081	0.00581669	0.00398803
					bond	FBtr0084263	0.290303	3.83333	4.2375	0.000658987	0.000728469		Caf1-105	FBtr0088310	2.36968	9.00632	15.4894	0.00363745	0.0062558		CAH1	FBtr0080539	-0.729569	6.22662	4.97151	0.000978105	0.000780947		CadN2	FBtr0308770	-0.840209	28.7043	21.0609	0.0003263	0.000239412		Bap170	FBtr0086107	0.0192699	5.28235	5.24825	0.00094378	0.00093769
					bonsai	FBtr0071860	-0.0144092	2.39203	2.37834	0.00218251	0.00217001		cag	FBtr0331937	-1.25501	1.04398	0.469271	0.00078084	0.000350988		CAHbeta	FBtr0081958	-0.00149401	0.518885	0.518519	0.000268713	0.000268523		Caf1	FBtr0301845	-1.35707	4.62131	2.38278	0.00231413	0.00119318		Bap55	FBtr0086960	-1.92523	0.430887	1.87438	0.00030451	0.00132465
					bor	FBtr0083276	0.0557907	6.11075	6.22758	0.00221404	0.00225637		CAH1	FBtr0080539	-0.782055	1.90986	1.35381	0.000300009	0.000212663		cal1	FBtr0083400	-0.326213	9.08048	8.2849	0.00247357	0.00225685		Caf1-105	FBtr0088310	-0.0552186	17.5985	17.2855	0.00710763	0.00698122		Bap60	FBtr0073741	-0.377431	2.75228	3.18644	0.00164316	0.00190235
					borr	FBtr0079818	1.05811	4.36042	6.00578	0.00265232	0.00365315		CAHbeta	FBtr0081958	-0.577571	0.457381	0.313131	0.000236862	0.00016216		CalpA	FBtr0112869	0.326962	19.9771	21.6695	0.00363881	0.00394709		cag	FBtr0331937	-0.588159	2.9046	2.25018	0.00217248	0.00168301		barr	FBtr0081348	-1.56796	0.602711	1.68694	0.00193798	0.00542424
					boss	FBtr0084949	0.0724409	9.58331	9.81248	0.00193446	0.00198072		cal1	FBtr0083400	0.082757	9.60499	9.83434	0.00261645	0.00267893		Calx	FBtr0309202	-0.876401	9.85881	7.54986	0.000264099	0.000202246		CAH1	FBtr0080539	-1.15614	7.85952	4.78791	0.00123461	0.000752107		baz	FBtr0111000	0.108093	16.4668	15.9322	0.00220943	0.00213769
					botv	FBtr0086579	-0.184744	14.7068	13.825	0.00356614	0.00335233		CalpA	FBtr0112869	0.529734	9.10438	10.5775	0.00165836	0.00192668		calypso	FBtr0087246	-0.923632	10.8966	8.22222	0.00485371	0.00366246		CAHbeta	FBtr0081958	-1.92764	1.7116	0.302708	0.000886379	0.000156762		BBS1	FBtr0076912	0.205888	10.9836	10.3091	0.00559819	0.00525437
					bou	FBtr0071004	-1.09284	1.60777	0.861363	0.00229354	0.00122876		Calx	FBtr0309202	0.474009	8.44594	9.6298	0.000226251	0.000257964		Cam	FBtr0088002	-0.337996	0.259442	0.205128	1.46e-05	1.15e-05		cal1	FBtr0083400	-0.739452	17.4583	13.3022	0.00475573	0.0036236		BBS4	FBtr0339487	2.26871	10.52	5.998	0.00315633	0.00179958
					bowl	FBtr0077491	-0.165077	11.3257	10.7153	0.000876401	0.000829163		calypso	FBtr0087246	-0.0606527	3.49736	3.42542	0.00155784	0.0015258		Camta	FBtr0339382	0.120694	26.2037	27.0171	0.000817741	0.000843125		CalpA	FBtr0112869	-0.183665	23.066	21.7149	0.00420145	0.00395535		BBS8	FBtr0078058	0.847612	6.04303	4.68594	0.00328604	0.00254809
					br	FBtr0300429	-1.03348	1.41146	0.767023	2.02e-05	1.1e-05		Cam	FBtr0088002	1.44895	0.210797	0.453365	1.18e-05	2.55e-05		cana	FBtr0344016	-0.0735714	7.52383	7.37322	0.000743461	0.000728579		Calx	FBtr0309202	-1.42595	19.3411	10.498	0.00051811	0.000281221		bbx	FBtr0100598	-0.150288	3.90834	4.12363	0.00157151	0.00165807
					Br140	FBtr0089021	0.297292	7.15109	7.86911	0.00129011	0.00141965		Camta	FBtr0339382	1.64411	15.4036	22.8909	0.000480703	0.000714358		CanA1	FBtr0304582	-0.353175	8.30216	7.50997	0.00111513	0.00100873		calypso	FBtr0087246	-1.50728	13.1561	6.68168	0.0058602	0.00297625		bc10	FBtr0077084	-1.35884	0.0337459	0.374875	0.0001412	0.00156852
					brat	FBtr0081158	0.925774	5.27036	6.96472	0.000119331	0.000157694		cana	FBtr0344016	0.442663	6.01841	6.85963	0.000594704	0.000677829		CanB2	FBtr0088930	-0.845448	0.778327	0.507123	0.000255945	0.000166762		Cam	FBtr0088002	-0.250255	1.02515	0.899163	5.76e-05	5.05e-05		BCAS2	FBtr0085269	0.0148213	5.08621	5.06081	0.00563257	0.00560445
					Brca2	FBtr0072302	-0.357066	4.27522	3.72456	0.00126486	0.00110194		CanA1	FBtr0304582	0.103188	5.66003	5.84091	0.000760246	0.000784541		Cand1	FBtr0332198	-0.959715	21.5337	16.1909	0.00474207	0.00356549		Camta	FBtr0339382	-0.458442	37.2473	31.8679	0.00116238	0.000994504		bcd	FBtr0081667	-0.621987	0.361922	0.562313	0.00020018	0.00031101
					Brd8	FBtr0085394	0.559511	12.6143	14.5747	0.00452937	0.00523328		CanB2	FBtr0088930	1.30349	0.207531	0.426087	6.82e-05	0.000140114		CAP	FBtr0299829	-0.280775	6.22662	5.74359	0.000163854	0.000151143		cana	FBtr0344016	-1.06665	8.71381	5.5977	0.000861049	0.000553132		bchs	FBtr0079144	1.15088	81.2091	60.3549	0.00629674	0.00467976
					Brf	FBtr0083452	0.669726	8.17315	10.0034	0.000495372	0.000606304		Cand1	FBtr0332198	-0.154181	8.56066	8.15759	0.00188519	0.00179643		Ca-P60A	FBtr0072217	-1.24623	9.85881	6.5755	0.00145668	0.000971557		CanA1	FBtr0304582	-1.06981	13.6928	8.92362	0.00183919	0.0011986		BCL7-like	FBtr0071358	0.440341	1.13602	0.937188	0.00149279	0.00123152
					brk	FBtr0071048	-0.277695	1.93658	1.71633	0.000606887	0.000537867		CAP	FBtr0299829	0.34573	2.90544	3.25466	7.65e-05	8.56e-05		Cap-D3	FBtr0301318	-0.297617	32.6897	30.1994	0.00291795	0.00269566		CanB2	FBtr0088930	0.349683	1.02515	1.2012	0.000337111	0.000395003		bcn92	FBtr0070431	-0.46846	0.108459	0.187438	0.00015169	0.00026215
					brn	FBtr0070638	-1.54869	0.726205	0.127411	0.000501869	8.81e-05		Ca-P60A	FBtr0072217	-0.251813	5.39581	4.9619	0.000797254	0.000733142		Cap-G	FBtr0301325	0.090549	11.4155	11.6895	0.00117673	0.00120498		Cand1	FBtr0332198	-1.09582	27.6792	18.0572	0.00609539	0.00397648		bdg	FBtr0087300	0.364243	18.3569	16.4945	0.109922	0.0987695
					brp	FBtr0305061	0.606019	14.9114	17.8248	0.000397331	0.000474961		Cap-D3	FBtr0301318	-0.181022	21.6267	20.4726	0.00193044	0.00182742		Cap-H2	FBtr0301310	-0.228724	5.44829	5.09972	0.00100042	0.000936415		CAP	FBtr0299829	-1.47647	11.1058	5.69963	0.000292251	0.000149986		be	FBtr0073957	0.55251	6.88093	5.81056	0.00270158	0.00228134
					bru	FBtr0081403	-0.544019	5.64583	4.58941	0.00104148	0.000846599		Cap-G	FBtr0301325	-0.865	6.93383	5.07692	0.000714754	0.00052334		capt	FBtr0100023	0.196101	10.8966	11.4644	0.00165451	0.00174072		Ca-P60A	FBtr0072217	-1.87424	11.1058	4.24317	0.00164093	0.000626946		BEAF-32	FBtr0087441	0.174305	1.60978	1.4995	0.00662463	0.00617078
					bru-2	FBtr0332233	-0.563022	6.80225	5.50282	0.000127989	0.00010354		Cap-H2	FBtr0301310	-1.32898	3.88774	2.26162	0.00071387	0.00041528		capu	FBtr0290079	-0.1631	25.6848	24.6068	0.000850434	0.000814742		Cap-D3	FBtr0301318	-0.719916	41.177	31.8563	0.00367554	0.00284355		beag	FBtr0081995	-0.969551	1.67418	2.62413	0.00096328	0.00150985
					Bruce	FBtr0331681	-1.15057	14.5968	9.20993	0.000780367	0.000492378		capt	FBtr0100023	0.515417	8.22908	9.53805	0.00124948	0.00144823		Cas	FBtr0080930	-0.607621	7.00495	5.84046	0.00172706	0.00143995		Cap-G	FBtr0301325	-0.593373	17.4276	14.0957	0.00179648	0.00145302		beat-Ia	FBtr0343728	0.330154	4.1845	3.74875	0.00016995	0.00015225
					brv3	FBtr0340092	-0.812149	3.17924	2.21992	0.00126865	0.000885843		capu	FBtr0290079	0.996104	14.1982	18.3885	0.000470107	0.00060885		cas	FBtr0339518	-0.417111	1.57234	1.35077	0.000360795	0.000309952		Cap-H2	FBtr0301310	-1.39024	10.6119	5.73751	0.00194857	0.00105353		beat-Ic	FBtr0343726	-1.8036	0.278073	1.31206	1.095e-05	5.167e-05
					BRWD3	FBtr0084604	-0.917466	9.77719	6.82283	0.00101846	0.000710711		Cas	FBtr0080930	2.18524	4.44137	7.57986	0.00109501	0.0018688		CASK	FBtr0084162	0.515306	5.44829	6.23362	0.00014773	0.000169024		capt	FBtr0100023	-1.13679	19.7901	12.5993	0.00300487	0.00191304		beat-IIa	FBtr0339170	-1.17023	2.20424	3.74875	0.012045	0.020485
					bs	FBtr0343314	-0.443032	2.57895	2.13295	7.87e-05	6.51e-05		cas	FBtr0339518	-1.50279	1.82027	0.833816	0.000417685	0.00019133		casp	FBtr0339756	-0.647805	5.70773	4.67806	0.00161555	0.0013241		capu	FBtr0290079	-1.00702	35.7095	24.3711	0.00118236	0.000806935		beat-IIb	FBtr0339173	0.832347	4.37843	3.37388	0.00030606	0.00023584
					bsf	FBtr0081087	0.551641	8.79324	10.398	0.00173437	0.00205088		CASK	FBtr0084162	-0.362979	5.06826	4.49565	0.000137426	0.000121899		cathD	FBtr0088898	-1.86219	2.07554	0.834758	0.00142355	0.000572536		Cas	FBtr0080930	-1.06374	12.3019	8.0135	0.003033	0.00197571		beat-IIIa	FBtr0340178	1.0416	4.13808	2.999	0.0413808	0.02999
					Bsg	FBtr0079567	-0.373979	1.91858	1.62282	7.37e-05	6.23e-05		casp	FBtr0339756	1.61442	3.06873	4.78883	0.000868589	0.00135546		cato	FBtr0087183	-0.258059	6.7455	6.26781	0.011855	0.0110155		cas	FBtr0339518	-1.46703	2.61889	1.13402	0.000600939	0.000260216		beat-IIIb	FBtr0273450	-1.24247	0.599764	1.31206	0.00258519	0.00565544
					Bsg25A	FBtr0077423	0.890927	7.31089	9.50838	0.00518871	0.00674832		cathD	FBtr0088898	-0.737844	0.830125	0.540787	0.000569359	0.00037091		Catsup	FBtr0081143	-0.992327	2.85387	1.9943	0.00150204	0.00104963		CASK	FBtr0084162	-0.801806	10.6119	7.80065	0.000287741	0.000211514		beat-IIIc	FBtr0080972	-0.24411	2.21146	2.43669	0.0045881	0.00505537
					Bsg25D	FBtr0310624	-0.893613	13.646	9.71262	0.00199795	0.00142205		cato	FBtr0087183	2.35503	2.88843	5.2633	0.00507633	0.00925009		cav	FBtr0084556	-0.262141	4.41052	4.07977	0.0018485	0.00170988		casp	FBtr0339756	-1.63252	10.4224	4.7899	0.00295001	0.00135576		beat-IV	FBtr0332427	-1.18854	1.45962	2.62413	0.00013165	0.00023669
					bsh	FBtr0089320	0.212317	3.17235	3.42294	0.000963947	0.00104009		Catsup	FBtr0081143	0.22101	1.26478	1.38029	0.000665676	0.000726468		Cbp20	FBtr0083551	-0.401377	0.778327	0.649573	0.001003	0.000837078		cathD	FBtr0088898	-1.94666	4.11885	1.21642	0.002825	0.00083431		beat-Va	FBtr0337093	0.724809	1.49646	1.12463	0.00031137	0.000234
					Btd	FBtr0070878	-1.528	3.16894	1.36622	0.00171572	0.000739699		cav	FBtr0084556	0.0963353	2.23254	2.30776	0.000935683	0.000967207		Cbp53E	FBtr0087056	-1.03257	5.44829	3.87464	0.000246518	0.000175315		cato	FBtr0087183	-0.0376799	5.80921	5.73307	0.0102095	0.0100757		beat-Vb	FBtr0082684	1.5799	1.07132	0.562313	6.775e-05	3.556e-05
					btd	FBtr0071379	-0.43374	4.53941	3.84124	0.00134104	0.00113478		Cbp20	FBtr0083551	-1.65595	0.914761	0.262626	0.00117882	0.000338436		cbs	FBtr0087666	0.00896191	10.1183	10.1425	0.00370768	0.00371654		Catsup	FBtr0081143	-0.600058	2.9046	2.23694	0.00152874	0.00117734		beat-Vc	FBtr0082658	0.410103	3.02594	2.62413	0.00037024	0.00032107
					Bteb2	FBtr0070735	-1.12394	0.351357	0.0702691	0.000365616	7.31e-05		Cbp53E	FBtr0087056	-0.599031	2.69791	2.12878	0.000122072	9.63e-05		cbt	FBtr0310030	-0.969672	3.37275	2.40456	0.00104226	0.000743065		cav	FBtr0084556	-0.34721	5.13479	4.50654	0.00215205	0.00188874		beat-VI	FBtr0085289	-0.00178148	2.99705	2.999	0.00788698	0.00789211
					BthD	FBtr0073806	-1.70056	0.872084	0.11368	0.00078284	0.000102047		cbs	FBtr0087666	1.01652	5.20393	6.89727	0.0019069	0.0025274		cbx	FBtr0332915	-0.466265	1.03777	0.854701	9.83e-05	8.09e-05		Cbp20	FBtr0083551	-1.32119	2.22508	1.04108	0.00286737	0.00134159		beat-VII	FBtr0290328	0.730171	6.08341	4.87338	0.00018951	0.00015182
					Btk29A	FBtr0079617	0.526453	11.1515	13.0702	0.000268278	0.000314437		cbt	FBtr0310030	-1.24065	2.49038	1.38634	0.000769584	0.00042841		Cby	FBtr0336879	1.20267	1.03777	1.50997	0.00135302	0.00196867		Cbp53E	FBtr0087056	-1.41444	7.17608	3.7179	0.000324695	0.000168223		beg	FBtr0075278	0.191465	1.81933	1.68694	0.00159731	0.00148107
					btn	FBtr0084278	1.20794	2.26515	3.35409	0.00475871	0.00704641		Cby	FBtr0336879	-0.101343	1.32778	1.27451	0.00173114	0.00166168		CCHa1	FBtr0113232	-0.486726	2.59442	2.20513	0.000597518	0.00050786		cbs	FBtr0087666	-0.83464	13.6687	9.95133	0.00500869	0.00364651		bel	FBtr0081888	-0.00275508	2.62143	2.62413	0.0006209	0.00062154
					btsz	FBtr0334292	0.458847	36.1705	41.3632	0.000726141	0.000830386		CCHa1	FBtr0113232	-0.332762	2.85606	2.5505	0.000657776	0.000587402		CCHa2	FBtr0082762	1.17364	1.03777	1.49858	0.000169266	0.000244426		cbt	FBtr0310030	-0.333256	4.10062	3.60466	0.00126719	0.00111392		Bem46	FBtr0077643	-1.24247	1.52343	2.81156	0.00120334	0.00222082
					btv	FBtr0273418	0.533477	20.315	23.7497	0.00102928	0.00120331		CCHa2	FBtr0082762	0.512322	1.14345	1.3798	0.000186503	0.000225053		Cchl	FBtr0084185	-0.0364323	6.7455	6.67806	0.00449401	0.00444908		cbx	FBtr0332915	-0.281615	0.854295	0.729199	8.09e-05	6.9e-05		Best1	FBtr0114590	-0.764067	4.18568	5.62313	0.012879	0.0173019
					btz	FBtr0330085	-0.167373	8.23961	7.78043	0.00267433	0.00252529		Cchl	FBtr0084185	-0.372951	3.98335	3.5083	0.0026538	0.00233731		Ccp84Aa	FBtr0081691	-0.841548	2.33498	1.71795	0.00284407	0.00209251		Cby	FBtr0336879	-0.468166	2.5674	2.09684	0.00334732	0.00273382		Best2	FBtr0077010	0.307499	11.112	10.1216	0.001603	0.00146013
					Bub1	FBtr0079069	-0.157516	10.4862	9.94499	0.00265407	0.00251708		Ccp84Aa	FBtr0081691	-0.807288	2.5564	1.86992	0.00311376	0.00227761		Ccp84Ab	FBtr0081692	-1.12657	3.63219	2.43305	0.00399142	0.00267368		CCHa1	FBtr0113232	-1.25516	4.62131	2.55088	0.00106433	0.000587489		Best3	FBtr0075618	0.115813	4.67742	4.4985	0.00262188	0.00252158
					Bub3	FBtr0085465	0.642975	3.30404	4.09405	0.00256924	0.00318356		Ccp84Ab	FBtr0081692	-0.313217	1.8698	1.66341	0.00205472	0.00182793		Ccp84Ac	FBtr0081693	-0.328473	1.29721	1.1453	0.00115513	0.00101986		CCHa2	FBtr0082762	0.111027	1.7116	1.79275	0.000279171	0.000292407		Best4	FBtr0113172	0.946001	10.0461	7.68494	0.0052791	0.00403833
					BubR1	FBtr0086032	-1.18411	2.64079	1.4388	0.00047823	0.000260558		Ccp84Ac	FBtr0081693	-0.930576	0.693362	0.392027	0.00061742	0.000349089		Ccp84Ad	FBtr0081690	-1.42346	6.22662	3.77778	0.007932	0.00481246		Cchl	FBtr0084185	-0.266735	6.90914	6.28207	0.00460303	0.00418526		Bet1	FBtr0074989	-0.00865541	0.74639	0.74975	0.00211442	0.00212394
					Buffy	FBtr0088077	-1.08463	2.7459	1.59581	0.000295703	0.000171851		Ccp84Ad	FBtr0081690	-1.44024	1.84897	0.90144	0.00235537	0.00114833		Ccp84Ae	FBtr0081694	-1.88679	2.33498	0.951567	0.00268081	0.0010925		Ccp84Aa	FBtr0081691	-0.477854	2.79348	2.28364	0.00340254	0.00278153		Bet3	FBtr0089879	0.618751	0.530209	0.374875	0.00016585	0.00011726
					bun	FBtr0300523	0.112689	7.68208	7.97251	8.43e-05	8.75e-05		Ccp84Ae	FBtr0081694	0.923011	0.693362	0.992248	0.000796053	0.00113921		Ccp84Af	FBtr0081695	-0.451752	1.03777	0.860399	0.00162915	0.00135071		Ccp84Ab	FBtr0081692	-0.0845572	2.24759	2.17156	0.00246988	0.00238633		Bet5	FBtr0085570	-0.182967	1.56042	1.68694	0.00243435	0.00263173
					bur	FBtr0301342	1.33809	0.892159	1.4914	0.000167888	0.000280655		Ccp84Af	FBtr0081695	-1.13812	0.462241	0.178295	0.000725654	0.000279897		Ccp84Ag	FBtr0081689	-1.56196	1.03777	0.424501	0.000791586	0.0003238		Ccp84Ac	FBtr0081693	-0.965785	1.7116	1.00572	0.00152413	0.000895561		beta3GalTII	FBtr0088728	0.161019	2.19187	2.06181	0.00190929	0.001796
					bves	FBtr0332845	0.04407	2.97413	3.0236	0.000119299	0.000121284		Ccp84Ag	FBtr0081689	-1.87485	0.924483	0.186047	0.000705174	0.000141912		Cctgamma	FBtr0083337	-0.790679	3.11331	2.37607	0.00130319	0.000994587		Ccp84Ad	FBtr0081690	-1.71621	5.65833	2.27629	0.00720807	0.00289973		beta4GalNAcTA	FBtr0087539	-0.86318	1.50236	2.24925	0.0010255	0.00153533
					bw	FBtr0343303	-1.38063	5.98007	3.11706	0.000559512	0.000291641		Cct5	FBtr0087988	-1.19968	0.418898	0.117594	0.000152883	4.29e-05		c-cup	FBtr0077894	-1.28873	3.11331	1.91168	0.00334764	0.00205557		Ccp84Ae	FBtr0081694	-1.31668	2.39624	1.14444	0.00275113	0.00131393		beta4GalNAcTB	FBtr0085419	-0.257253	0.649867	0.74975	0.00066928	0.00077214
					bwa	FBtr0081331	1.20649	3.50444	4.97982	0.000476859	0.000677619		Cctgamma	FBtr0083337	-1.12163	1.1556	0.637874	0.000483719	0.000267005		cd	FBtr0084303	-0.0181329	25.1659	25.0484	0.00849339	0.00845374		Ccp84Af	FBtr0081695	-0.55229	2.39624	1.87116	0.00376175	0.00293746		beta4GalT7	FBtr0084755	0.0572254	4.39626	4.31106	0.00401118	0.00393345
					Bx	FBtr0340367	0.343422	2.61363	2.96099	6.85e-05	7.76e-05		c-cup	FBtr0077894	0.525848	1.44422	1.75117	0.00155292	0.00188298		CD98hc	FBtr0331342	-0.438336	2.07554	1.78348	0.000516432	0.000443761		Ccp84Ag	FBtr0081689	-1.93853	1.37544	0.174659	0.00104915	0.000133226		betaCop	FBtr0074576	0.167085	1.60522	1.4995	0.00047422	0.00044298
					Bx42	FBtr0333809	-0.813179	3.67771	2.5874	0.00161021	0.00113284		cd	FBtr0084303	0.465944	15.851	17.9543	0.00534965	0.0060595		Cda5	FBtr0078164	-0.222354	3.11331	2.90598	7.78e-05	7.26e-05		Cct5	FBtr0087988	-1.75217	7.5178	3.04825	0.00274372	0.0011125		beta'Cop	FBtr0080469	-0.822771	2.66284	3.74875	0.00084294	0.00118669
					by	FBtr0301093	-1.55512	1.93246	0.699877	0.000404789	0.000146602		CD98hc	FBtr0331342	1.36479	1.61785	2.42746	0.000402549	0.000603997		Cda9	FBtr0086984	0.932482	7.00495	8.79202	0.00466685	0.00585744		Cctgamma	FBtr0083337	-1.70503	5.64827	2.29096	0.00236428	0.000958961		betaggt-I	FBtr0330714	-0.18255	5.27969	5.62313	0.00549968	0.00585742
					bys	FBtr0071090	1.7283	0.874745	1.64596	0.000496732	0.000934672		Cda5	FBtr0078164	-1.11396	2.56417	1.56557	6.41e-05	3.91e-05		CDase	FBtr0085645	0.0432181	17.6421	17.8405	0.00283863	0.00287055		c-cup	FBtr0077894	-1.18167	4.95491	2.88132	0.00532786	0.00309819		betaggt-II	FBtr0077631	0.0528432	8.00722	7.87238	0.00663399	0.00652227
					Bzd	FBtr0070447	0.560496	1.413	1.76259	0.000710763	0.000886617		Cda9	FBtr0086984	1.32097	3.95499	5.685	0.0026349	0.00378747		cdc14	FBtr0079492	-0.886624	16.3449	12.5641	0.00197354	0.00151704		cd	FBtr0084303	-0.16034	28.7548	27.2948	0.00970464	0.00921188		betaNACtes1	FBtr0089267	0.0418708	3.99381	3.93619	0.00508766	0.00501425
					c(2)M	FBtr0080830	1.29527	4.01971	5.89542	0.00149933	0.00219896		CDase	FBtr0085645	-0.136173	9.75828	9.36404	0.00157012	0.00150668		cdc2	FBtr0080051	-0.756107	3.89164	3.03704	0.00255357	0.00199281		CD98hc	FBtr0331342	-1.23554	3.4232	1.84792	0.000851753	0.000459797		betaNACtes3	FBtr0073914	-1.16074	1.36575	2.43669	0.00173319	0.00309224
					c(3)G	FBtr0083194	-0.169127	4.70925	4.42801	0.00149976	0.00141019		cdc14	FBtr0079492	-1.59304	6.95632	3.53221	0.000839932	0.000426493		cdc2c	FBtr0083922	-0.478911	4.41052	3.80627	0.00229954	0.0019845		Cda5	FBtr0078164	-1.80458	7.52439	2.91922	0.0001881	7.3e-05		betaNACtes4	FBtr0073915	-1.11833	0.791925	1.4995	0.00100117	0.0018957
					c11.1	FBtr0071326	-0.314852	10.322	9.25648	0.00138198	0.00123932		cdc2	FBtr0080051	-1.6117	3.54954	1.62906	0.0023291	0.00106894		cdc2rk	FBtr0088429	0.132525	2.85387	2.96866	0.00192309	0.00200045		Cda9	FBtr0086984	-0.844667	14.1813	10.2855	0.0094479	0.0068524		betaNACtes6	FBtr0073918	0.536375	1.39979	1.12463	0.00177639	0.00142719
					c12.1	FBtr0071324	-0.96694	0.174417	0.0114943	0.00013114	8.64e-06		cdc2c	FBtr0083922	1.55283	4.22297	6.29882	0.00220176	0.00328406		Cdep	FBtr0336811	0.182935	2.59442	2.74074	7.41e-05	7.83e-05		CDase	FBtr0085645	-0.426186	20.8815	18.0359	0.00335985	0.00290199		beta-Spec	FBtr0334405	0.0145165	21.6513	21.5553	0.773262	0.769833
					c12.2	FBtr0334929	-0.802344	8.372	6.13321	0.00172016	0.00126016		cdc2rk	FBtr0088429	-1.88113	3.12236	1.10784	0.00210402	0.000746525		CdGAPr	FBtr0300966	-0.350913	10.3777	9.40741	0.000618088	0.000560298		cdc14	FBtr0079492	-0.794124	23.9203	17.8689	0.00288822	0.00215756		betaTry	FBtr0088122	-1.8231	0.346006	1.4995	0.00045467	0.00197043
					C15	FBtr0084111	1.12814	3.4954	4.94553	0.000289426	0.0004095		Cdep	FBtr0336811	-0.559499	1.91637	1.54655	5.47e-05	4.42e-05		cdi	FBtr0083716	-0.753731	23.8687	19.2308	0.000482469	0.00038872		cdc2	FBtr0080051	-0.968601	4.95491	3.25521	0.00325126	0.00213596		betaTub56D	FBtr0086537	-1.90256	0.83908	2.81156	0.0004303	0.00144183
					C1GalTA	FBtr0079789	-0.280557	4.17765	3.75688	0.00053933	0.000485009		CdGAPr	FBtr0300966	0.802637	6.76781	8.44742	0.000403086	0.000503122		Cdk4	FBtr0087102	-0.479862	7.26439	6.31339	0.00121641	0.00105717		cdc2c	FBtr0083922	0.0771969	5.64827	5.80028	0.00294488	0.00302413		betaTub60D	FBtr0343443	-0.26728	2.01798	2.24925	0.00837335	0.00933299
					C3G	FBtr0300526	0.484928	5.09468	5.95599	0.000230216	0.000269137		cdi	FBtr0083716	-1.39474	12.1677	7.29876	0.000245952	0.000147533		Cdk5	FBtr0087350	0.505368	5.18885	5.92593	0.00275563	0.00314707		cdc2rk	FBtr0088429	-0.692141	4.78405	3.60633	0.00322376	0.00243014		betaTub85D	FBtr0082046	-0.300126	1.30961	1.4995	0.0009361	0.00107184
					C901	FBtr0073400	0.482775	3.48138	4.10097	0.00119021	0.00140204		Cdk4	FBtr0087102	0.937864	3.52803	4.64348	0.000590762	0.000777542		Cdk5alpha	FBtr0331670	-0.496148	4.66996	4.0114	0.00178789	0.00153576		Cdep	FBtr0336811	0.0818644	2.73856	2.82528	7.82e-05	8.07e-05		betaTub97EF	FBtr0300611	-0.3585	3.61008	4.12363	0.00017151	0.00019591
					ca	FBtr0085484	0.585304	21.0623	24.9747	0.00269615	0.00319696		Cdk5	FBtr0087350	0.628228	3.98335	4.78356	0.00211543	0.00254039		Cdk9	FBtr0071937	-0.0165382	2.59442	2.5812	0.00156291	0.00155494		CdGAPr	FBtr0300966	-1.0282	20.3322	13.6363	0.00121097	0.000812169		BG642163	FBtr0110769	0.963376	3.81034	2.81156	0.0029198	0.00215446
					Ca-alpha1D	FBtr0332020	0.471258	26.0408	29.9028	0.0013403	0.00153908		Cdk5alpha	FBtr0331670	-0.334901	3.33052	2.95183	0.00127508	0.0011301		Cdlc2	FBtr0305553	-0.134934	0.778327	0.735043	0.00117218	0.00110699		cdi	FBtr0083716	-1.33213	30.1241	17.4312	0.000608913	0.000352344		BG642167	FBtr0110770	0.405747	1.12039	0.937188	0.00247328	0.00206885
					Ca-alpha1T	FBtr0089393	-1.35667	21.1038	12.0583	0.000244525	0.000139718		Cdk9	FBtr0071937	0.117773	1.86778	1.95114	0.00112517	0.00117538		cdm	FBtr0083619	0.905427	19.9771	24.6638	0.00530458	0.00654907		Cdk4	FBtr0087102	-0.53278	8.71381	7.15735	0.00145911	0.00119849		BG642312	FBtr0091954	-0.631037	0.0810492	0.187438	0.00027289	0.0006311
					Ca-beta	FBtr0343615	-0.138313	2.26289	2.13825	4.88e-05	4.61e-05		Cdlc2	FBtr0305553	0.732962	0.61895	0.856416	0.000932153	0.00128978		Ced-12	FBtr0080330	1.0855	10.6371	13.7094	0.00355045	0.0045759		Cdk5	FBtr0087350	-0.082332	6.15093	5.97582	0.00326656	0.00317357		Bgb	FBtr0072758	0.555788	4.04465	3.37388	0.00630991	0.00526346
					CaBP1	FBtr0080837	-1.09342	5.41788	3.3623	0.00302675	0.00187838		cdm	FBtr0083619	1.48927	13.4927	19.1818	0.00358277	0.00509342		ced-6	FBtr0339384	-0.0695785	3.11331	3.04843	0.000303294	0.000296974		Cdk5alpha	FBtr0331670	-1.48562	9.39725	4.74286	0.00359772	0.0018158		bgcn	FBtr0072232	-0.0388216	13.3316	13.4955	0.00259369	0.00262558
					cac	FBtr0307314	-0.671813	9.06967	7.05123	0.000170681	0.000132696		Ced-12	FBtr0080330	1.91838	6.47269	10.3538	0.00216044	0.00345588		Cen	FBtr0081401	-0.43122	4.15108	3.63533	0.00142014	0.0012437		Cdk9	FBtr0071937	-1.43323	4.78405	2.34532	0.00288196	0.00141284		bgm	FBtr0080590	-1.25798	6.53949	10.8714	0.00203532	0.00338356
					cactin	FBtr0340400	-1.50537	6.62784	3.23427	0.00273651	0.00133537		ced-6	FBtr0339384	-0.849236	2.29676	1.59131	0.000223747	0.000155023		Cenp-C	FBtr0089973	-1.32892	5.70773	3.59544	0.00111436	0.00070196		Cdlc2	FBtr0305553	-1.3772	2.22117	0.987703	0.00334513	0.0014875		B-H1	FBtr0074430	-0.785651	4.00162	5.43569	0.00084852	0.00115261
					cad	FBtr0081412	0.692295	1.78432	2.29644	0.000143908	0.000185212		Cen	FBtr0081401	0.504465	3.81972	4.45417	0.00130678	0.00152384		Cep97	FBtr0301082	-0.124119	9.08048	8.77778	0.00244691	0.00236534		cdm	FBtr0083619	-0.0877284	22.5931	21.961	0.00599923	0.00583139		B-H2	FBtr0334458	-0.44559	1.86369	2.24925	0.00073345	0.00088518
					Cad86C	FBtr0304665	-0.444576	8.25689	7.036	0.000376151	0.000320532		Cenp-C	FBtr0089973	-0.699777	4.13793	3.23679	0.000807874	0.000631938		cer	FBtr0086551	0.62217	1.03777	1.28205	0.00185648	0.00229347		Ced-12	FBtr0080330	-0.418246	20.1614	17.4597	0.00672943	0.00582767		BHD	FBtr0076834	-0.804386	5.81978	7.87238	0.00380626	0.00514871
					Cad87A	FBtr0082513	0.851907	10.8693	13.8923	0.00125208	0.00160031		Cep97	FBtr0301082	0.355163	5.8463	6.50176	0.0015754	0.00175202		Cerk	FBtr0078803	-0.795944	1.55665	1.1339	0.000164865	0.000120091		ced-6	FBtr0339384	-1.00904	6.83436	4.47431	0.000665793	0.00043588		BI-1	FBtr0076712	-0.49401	1.50398	1.87438	0.001431	0.00178342
					Cad88C	FBtr0344279	-0.231813	22.9544	21.2698	0.00334661	0.003101		cer	FBtr0086551	2.11349	1.24519	2.34741	0.00222753	0.00419931		Cf2	FBtr0089649	-0.77697	4.41052	3.4302	0.000708745	0.000551213		Cen	FBtr0081401	-0.582716	5.46749	4.35196	0.00187051	0.00148887		bib	FBtr0329984	-0.0512419	7.18789	7.31006	0.00474761	0.00482831
					Cad89D	FBtr0301702	0.703229	24.0454	29.3864	0.00221555	0.00270768		Cerk	FBtr0078803	-0.845397	0.682602	0.408696	7.23e-05	4.33e-05		cg	FBtr0087529	-0.138992	5.44829	5.23647	0.000594143	0.000571043		Cenp-C	FBtr0089973	-1.627	9.41379	4.312	0.00183791	0.000841859		bic	FBtr0087782	-0.804128	0.173003	0.374875	0.00033989	0.00073649
					Cad96Ca	FBtr0084874	0.054587	5.76156	5.87001	0.00053776	0.000547882		Cf2	FBtr0089649	-0.810535	1.66526	1.14109	0.000267597	0.000183367		CG10000	FBtr0085315	0.273161	10.6371	11.4103	0.00331582	0.00355681		Cep97	FBtr0301082	-0.88657	10.935	7.73558	0.00294664	0.0020845		BicC	FBtr0080803	-0.225751	6.59696	7.12263	0.0267084	0.0288365
					Cad96Cb	FBtr0301090	-0.333485	8.55505	7.6062	0.00104777	0.000931561		cg	FBtr0087529	-0.786153	2.89685	2.10342	0.000315905	0.000229381		CG10005	FBtr0082507	-1.07579	1.03777	0.615385	0.000510211	0.000302549		cer	FBtr0086551	-0.941009	2.05031	1.25903	0.00366782	0.00225228		BicD	FBtr0081002	0.292038	5.76496	5.24825	0.0093587	0.00851989
					Cad99C	FBtr0085488	0.603696	22.4549	26.7477	0.00172174	0.00205089		CG10000	FBtr0085315	0.736451	5.85497	7.1886	0.00182511	0.00224083		CG10011	FBtr0085319	0.470167	28.5387	31.9829	0.00105185	0.00117879		Cerk	FBtr0078803	-1.36953	2.22508	0.997757	0.000235657	0.000105672		bif	FBtr0073526	-0.253583	6.87872	7.4975	0.0175926	0.0191752
					CadN	FBtr0081013	-0.594933	22.2645	18.0815	0.00021196	0.000172138		CG10005	FBtr0082507	-0.286609	0.672827	0.579932	0.00033079	0.000285119		CG10013	FBtr0082567	-0.946136	1.55665	1.05413	0.000920553	0.000623377		Cf2	FBtr0089649	-1.67891	8.23031	3.5841	0.00132256	0.000575944		bigmax	FBtr0085173	0.433883	3.68553	3.18644	0.0037956	0.00328161
					CadN2	FBtr0308770	1.05729	14.2002	19.029	0.000161423	0.000216314		CG10011	FBtr0085319	0.77888	24.164	29.5162	0.000890609	0.00108788		CG10014	FBtr0082559	-0.21663	1.55665	1.4416	0.000937179	0.000867908		cg	FBtr0087529	-0.648376	6.49264	5.0449	0.000708031	0.000550152		bin	FBtr0076900	1.43113	18.4707	12.7458	0.00536315	0.00370086
					Caf1	FBtr0301845	-0.72346	1.91858	1.34642	0.000960733	0.000674222		CG10013	FBtr0082567	-0.42214	1.12138	0.926871	0.000663145	0.00054812		CG10019	FBtr0273188	-0.45874	14.7882	13.0114	0.000657693	0.00057867		CG10000	FBtr0085315	-1.07845	18.4853	12.082	0.00576224	0.00376622		Bin1	FBtr0083279	-1.44369	0.189213	0.74975	0.00036041	0.0014281
					Caf1-105	FBtr0088310	2.05012	9.45616	15.8991	0.00381913	0.00642127		CG10014	FBtr0082559	-0.878724	1.12664	0.721631	0.000678292	0.000434456		CG10026	FBtr0332317	-1.70783	1.55665	0.649573	0.000448604	0.000187197		CG10005	FBtr0082507	-1.35423	1.54044	0.626249	0.000757344	0.00030789		bip1	FBtr0076745	0.396803	5.74064	5.06081	0.00168793	0.00148804
					Caf1-180	FBtr0071228	-0.216867	3.15889	2.90334	0.000801546	0.0007367		CG10019	FBtr0273188	-0.786007	10.4398	7.96752	0.000464302	0.000354348		CG10029	FBtr0081591	0.0404542	2.59442	2.62678	0.00174944	0.00177126		CG10011	FBtr0085319	-0.801346	52.2037	39.1112	0.00192406	0.00144152		Bka	FBtr0079874	0.153519	3.95137	3.74875	0.00596884	0.00566277
					cag	FBtr0331937	-1.00691	1.54597	0.865553	0.00115629	0.000647384		CG10026	FBtr0332317	-1.13102	1.69765	0.963646	0.000489237	0.000277708		CG10031	FBtr0077544	0.0147353	3.37275	3.38746	0.00526992	0.00529291		CG10013	FBtr0082567	-2.10168	6.50407	1.80744	0.00384629	0.00106886		bl	FBtr0301760	-0.125165	7.37253	7.68494	0.00071543	0.00074575
					CAH1	FBtr0080539	-0.112065	3.4954	3.35135	0.000549074	0.000526446		CG10029	FBtr0081591	1.8801	1.83908	3.07505	0.00124011	0.00207354		CG10032	FBtr0081579	1.92829	1.03777	1.79487	0.0011317	0.00195733		CG10014	FBtr0082559	-1.71937	5.30595	2.10336	0.00319443	0.00126632		blanks	FBtr0077152	0.00588996	2.25435	2.24925	0.00197403	0.00196957
					CAHbeta	FBtr0081958	-0.388175	0.702714	0.553351	0.000363912	0.000286562		CG10031	FBtr0077544	-0.273637	2.52957	2.2851	0.00395245	0.00357046		CG10035	FBtr0344387	-1.62702	2.07554	0.991453	0.00199763	0.000954238		CG10019	FBtr0273188	-1.5836	29.7295	14.8222	0.00132219	0.000659203		Blm	FBtr0082434	-0.812987	2.95903	4.12363	0.00063896	0.00089044
					cal1	FBtr0083400	0.713011	7.65903	9.49403	0.00208636	0.00258622		CG10032	FBtr0081579	0.0427071	1.14943	1.16913	0.00125346	0.00127495		CG10038	FBtr0082615	1.21592	2.59442	3.56695	0.00156479	0.00215136		CG10026	FBtr0332317	-1.46799	2.56289	1.08833	0.000738584	0.00031364		blos1	FBtr0301734	-1.22442	0.0674919	0.374875	0.00013471	0.00074825
					CalpA	FBtr0112869	-0.019011	11.1254	11.0557	0.00202648	0.00201379		CG10035	FBtr0344387	-1.58238	1.35197	0.518617	0.00130122	0.00049915		CG10041	FBtr0082613	-1.30062	1.8161	1.03704	0.00143679	0.000820441		CG10029	FBtr0081591	-0.660014	3.4232	2.5817	0.00230829	0.00174086		blos2	FBtr0076202	0.0427453	1.90642	1.87438	0.00398001	0.0039131
					CalpC	FBtr0074226	-0.131137	3.82573	3.6433	0.00138714	0.00132099		CG10038	FBtr0082615	-1.82127	2.01848	0.710034	0.00121742	0.000428247		CG10050	FBtr0081577	-1.51197	0.518885	0.148148	0.000265958	7.59e-05		CG10031	FBtr0077544	-0.729496	4.44234	3.27881	0.00694115	0.00512314		blos3	FBtr0112449	-0.657866	0.640141	0.937188	0.00117673	0.00172277
					Calx	FBtr0309202	0.813502	6.99081	8.91378	0.00018727	0.000238783		CG10041	FBtr0082613	-1.52655	2.01848	0.921769	0.0015969	0.000729247		CG10051	FBtr0086521	-0.111824	27.2415	26.4587	0.00746546	0.00725094		CG10032	FBtr0081579	-0.357473	1.88276	1.60168	0.00205317	0.00174665		blos4	FBtr0076269	1.68787	4.84483	2.999	0.00860538	0.00532682
					calypso	FBtr0087246	-0.512005	5.8143	4.77933	0.00258989	0.00212888		CG10050	FBtr0081577	0.535297	0.462241	0.595792	0.000236925	0.000305378		CG10053	FBtr0081576	-1.23312	0.518885	0.216524	0.00057718	0.00024085		CG10035	FBtr0344387	-0.690878	4.27899	3.21313	0.00411838	0.00309252		blow	FBtr0088952	0.0147795	3.95653	3.93619	0.073269	0.0728924
					Cam	FBtr0088002	0.63572	0.513935	0.716753	2.89e-05	4.03e-05		CG10051	FBtr0086521	0.933089	9.57524	12.2864	0.00262407	0.00336707		CG10055	FBtr0081605	-1.28923	2.07554	1.21652	0.000813299	0.000476694		CG10038	FBtr0082615	-0.376015	8.38683	7.32723	0.0050584	0.00441932		blp	FBtr0083203	-1.01213	0.0167993	0.187438	3.464e-05	0.00038647
					Camta	FBtr0339382	0.872205	20.4012	26.0712	0.000636663	0.000813605		CG10053	FBtr0081576	-1.87314	0.919541	0.181818	0.00102285	0.000202245		CG10062	FBtr0334005	0.218557	32.6897	34.5185	0.00734766	0.00775871		CG10041	FBtr0082613	-0.612695	4.62131	3.61065	0.0036561	0.00285653		blue	FBtr0075781	0.648361	26.0675	21.7428	0.00447972	0.00373651
					cana	FBtr0344016	0.749333	5.74427	7.23097	0.000567616	0.000714523		CG10055	FBtr0081605	0.148276	2.08009	2.18715	0.000815081	0.000857035		CG10068	FBtr0081611	-0.977093	2.07554	1.4245	0.00118063	0.000810297		CG10050	FBtr0081577	-1.46877	0.684639	0.121842	0.000350917	6.25e-05		blw	FBtr0071883	-0.470066	2.96743	3.56131	0.0011927	0.0014314
					CanA1	FBtr0304582	0.41485	5.03806	5.77135	0.000676703	0.000775197		CG10062	FBtr0334005	0.811555	18.3178	22.682	0.00411729	0.00509823		CG10073	FBtr0310321	0.230773	23.6093	25.0142	0.00534146	0.00565933		CG10051	FBtr0086521	0.0176054	26.4832	26.6312	0.00725765	0.00729823		Bmcp	FBtr0076114	0.503539	3.54966	2.999	0.0160618	0.0135701
					CanA-14F	FBtr0074293	-1.80812	2.96212	0.935632	0.000118542	3.74e-05		CG10068	FBtr0081611	-0.939293	1.1556	0.722038	0.00065734	0.000410715		CG10081	FBtr0086524	0.0615124	30.6142	31.0969	0.0090201	0.00916231		CG10053	FBtr0081576	-1.43498	1.7116	0.662785	0.00190389	0.000737247		bmm	FBtr0300190	0.320535	6.6369	5.998	0.0360701	0.0325978
					CanB	FBtr0308348	0.0701697	0.527594	0.550055	0.000270561	0.000282079		CG10073	FBtr0310321	1.58823	13.9465	20.5251	0.00315533	0.0046437		CG10082	FBtr0071661	0.0554063	13.2316	13.4245	0.00117499	0.00119212		CG10055	FBtr0081605	-1.90276	2.90972	0.791197	0.00114017	0.00031003		bnk	FBtr0085754	-0.26302	3.05644	3.37388	0.00335504	0.00370349
					CanB2	FBtr0088930	1.31778	0.346443	0.675629	0.000113924	0.000222173		CG10081	FBtr0086524	1.32932	15.0803	20.9941	0.00444324	0.00618566		CG10086	FBtr0081744	-0.363613	2.33498	2.06838	0.000816999	0.000723715		CG10062	FBtr0334005	0.519779	30.0712	35.019	0.00675909	0.00787121		bnl	FBtr0083795	0.562034	8.43133	7.12263	0.00024649	0.00020823
					Cand1	FBtr0332198	-0.672181	13.5506	10.6026	0.00298406	0.00233485		CG10082	FBtr0071661	-1.24701	8.11814	5.00938	0.000720907	0.000444843		CG10092	FBtr0333826	0.0063525	2.07554	2.07977	0.000921643	0.000923522		CG10068	FBtr0081611	-0.796524	2.39624	1.63896	0.00136305	0.000932288		BobA	FBtr0075673	0.148853	0.807545	0.74975	0.0034218	0.00317691
					Cap	FBtr0074290	-0.548729	5.05302	4.08184	0.00114141	0.000922033		CG10086	FBtr0081744	-0.994841	1.61785	1.02769	0.000566076	0.000359582		CG10096	FBtr0082604	-0.21068	3.37275	3.16239	0.000636729	0.000597016		CG10073	FBtr0310321	-0.147494	26.9957	25.7318	0.00610763	0.00582167		boca	FBtr0088953	-0.483041	0.25361	0.374875	0.00036024	0.00053249
					CAP	FBtr0299829	-0.459423	4.13391	3.44788	0.000108784	9.07e-05		CG10092	FBtr0333826	-0.527087	2.77345	2.29236	0.00123155	0.00101792		CG10097	FBtr0344386	-0.395578	2.07554	1.81197	0.000391833	0.000342074		CG10081	FBtr0086524	0.072264	28.7295	29.3872	0.00846479	0.00865858		bocksbeutel	FBtr0100537	0.380011	2.1593	1.87438	0.00180092	0.00156328
					Ca-P60A	FBtr0072217	0.753921	4.44623	5.64917	0.000656949	0.000834688		CG10096	FBtr0082604	0.518423	2.02796	2.40071	0.00038285	0.000453221		CG10098	FBtr0081563	-1.09234	1.29721	0.792023	0.000664215	0.000405542		CG10082	FBtr0071661	-0.686667	18.9987	14.8129	0.00168713	0.00131541		bol	FBtr0076538	-0.54109	0.847038	1.12463	8.082e-05	0.0001073
					Cap-D3	FBtr0301318	0.47846	22.0849	25.4344	0.00197134	0.00227032		CG10097	FBtr0344386	-1.12637	2.02796	1.21809	0.00038285	0.000229958		CG10104	FBtr0087486	0.32108	7.78327	8.46154	0.00505407	0.00549451		CG10086	FBtr0081744	-0.844901	3.4232	2.34598	0.00119776	0.000820845		boly	FBtr0088769	-0.414382	0.588859	0.74975	0.00076774	0.00097751
					Cap-G	FBtr0301325	-0.460535	7.55805	6.38028	0.0007791	0.000657693		CG10098	FBtr0081563	-1.20759	0.693362	0.302326	0.000355024	0.000154801		CG10126	FBtr0082687	0.244846	1.03777	1.1339	0.000282079	0.00030821		CG10092	FBtr0333826	-1.88058	4.45015	1.44843	0.00197609	0.000643174		bon	FBtr0083912	1.02659	12.6941	9.55932	0.00278684	0.00209864
					Cap-H2	FBtr0301310	-0.507544	3.86902	3.15977	0.000710434	0.000580199		CG10104	FBtr0087486	2.40014	3.31068	6.01972	0.00214979	0.00390891		CG10131	FBtr0087499	0.20576	5.96718	6.30769	0.00538554	0.00569286		CG10096	FBtr0082604	-0.776075	9.24263	6.85017	0.00174488	0.00129322		bond	FBtr0084263	-0.0355862	4.07265	4.12363	0.00286202	0.00289784
					capt	FBtr0100023	-0.0434636	9.04263	8.91224	0.00137301	0.00135321		CG10126	FBtr0082687	0.665183	1.13767	1.44444	0.000309233	0.000392619		CG10132	FBtr0081247	-0.314879	8.5616	7.83476	0.00128418	0.00117515		CG10097	FBtr0344386	-0.932115	7.35987	5.02959	0.00138944	0.000949517		bonsai	FBtr0071860	0.261519	2.47554	2.24925	0.00257869	0.00234297
					capu	FBtr0290079	0.773385	14.9551	18.6788	0.00049517	0.000618462		CG10131	FBtr0087499	0.799897	3.09475	3.94914	0.00279309	0.0035642		CG10137	FBtr0081248	-0.533839	6.48606	5.53276	0.00102855	0.000877381		CG10098	FBtr0081563	-0.497692	1.19812	0.918594	0.000613476	0.00047035		bor	FBtr0083276	-0.463737	5.55821	6.56031	0.00262427	0.00309741
					car	FBtr0074728	-0.126366	5.15668	4.93854	0.00152474	0.00146024		CG10132	FBtr0081247	-0.900653	6.15399	4.42806	0.000923052	0.000664176		CG10139	FBtr0339980	-0.106704	1.29721	1.24786	0.00144135	0.00138652		CG10104	FBtr0087486	-0.952126	11.6184	7.98121	0.00754443	0.00518261		bora	FBtr0075108	0.111932	4.28397	4.12363	0.00255454	0.00245893
					Cas	FBtr0080930	0.555443	5.60413	6.67922	0.00138169	0.00164675		CG10137	FBtr0081248	-0.854107	3.81972	2.74552	0.000605727	0.000435382		CG10151	FBtr0087473	-0.589882	15.826	13.3875	0.00536292	0.00453659		CG10126	FBtr0082687	-1.50451	3.4232	1.50499	0.000930469	0.000409077		borr	FBtr0079818	1.17974	5.81359	4.12363	0.014249	0.0101069
					cas	FBtr0339518	-1.02447	2.64649	1.60577	0.000607271	0.000368465		CG10139	FBtr0339980	-1.06426	0.206317	0.0277778	0.000229241	3.09e-05		CG10153	FBtr0087470	-0.24542	4.15108	3.85755	0.00526119	0.00488916		CG10131	FBtr0087499	-0.935314	8.54295	5.86002	0.00771025	0.00528883		boss	FBtr0084949	0.0722673	9.77999	9.55932	0.00302412	0.00295588
					CASK	FBtr0084162	0.390513	3.67393	4.19732	9.96e-05	0.00011381		CG10151	FBtr0087473	0.0934782	6.32392	6.50817	0.00214298	0.00220541		CG10157	FBtr0084435	-0.0307863	2.59442	2.5698	0.00269411	0.00266854		CG10132	FBtr0081247	-1.26845	14.3522	8.43475	0.00215272	0.00126515		botv	FBtr0086579	-0.263442	13.4197	14.6201	0.00391473	0.00426492
					casp	FBtr0339756	0.410766	3.42623	3.95013	0.00096978	0.00111807		CG10153	FBtr0087470	1.25998	1.89718	2.79183	0.00240453	0.00353844		CG10158	FBtr0332325	-1.37805	5.96718	3.68661	0.00386475	0.0023877		CG10137	FBtr0081248	-1.48248	9.22639	4.66023	0.00146311	0.000739015		bou	FBtr0071004	1.03141	0.633805	0.374875	0.00141159	0.00083491
					cathD	FBtr0088898	-0.910181	1.21255	0.699877	0.000831654	0.000480026		CG10157	FBtr0084435	-0.822703	1.5849	1.09806	0.00164579	0.00114025		CG10164	FBtr0300585	-0.486726	2.59442	2.20513	0.00105895	0.000900052		CG10139	FBtr0339980	-0.876892	3.24632	2.17619	0.00360702	0.00241799		BoYb	FBtr0078559	-1.44409	0.999705	2.24925	0.00031447	0.00070753
					cato	FBtr0087183	0.710482	4.44623	5.57986	0.00781411	0.00980643		CG10158	FBtr0332325	0.414591	4.55219	5.16781	0.00294831	0.00334703		CG10165	FBtr0303779	0.0689505	2.59442	2.64957	0.000859081	0.000877342		CG10151	FBtr0087473	-1.19818	19.837	12.2202	0.00672214	0.00414105		br	FBtr0300429	-0.725216	0.752579	1.12463	0.00301032	0.0044985
					Catsup	FBtr0081143	-0.233562	2.11038	1.91216	0.00111072	0.0010064		CG10164	FBtr0300585	-0.307565	1.19773	1.05556	0.00048887	0.000430839		CG10166	FBtr0081279	-0.710407	1.29721	0.968661	0.00142082	0.00106097		CG10153	FBtr0087470	-0.677978	5.46749	4.1696	0.00692964	0.00528466		Br140	FBtr0089021	0.121439	7.59962	7.31006	0.00164851	0.0015857
					cav	FBtr0084556	-1.23461	2.61889	1.36927	0.00109761	0.000573877		CG10165	FBtr0303779	-0.600353	2.54648	2.00922	0.000843204	0.000665304		CG10168	FBtr0084418	0.304827	8.04272	8.70655	0.00478164	0.00517631		CG10157	FBtr0084435	-1.13615	4.45015	2.63666	0.00462114	0.00273797		brat	FBtr0081158	1.00348	7.02373	5.24825	0.00225626	0.00168591
					caz	FBtr0334990	0.751791	2.43217	3.15057	0.000520361	0.000674064		CG10166	FBtr0081279	0.397991	0.424413	0.524322	0.000464855	0.000574284		CG10170	FBtr0084420	-1.2259	7.52383	5.01425	0.00412943	0.00275206		CG10158	FBtr0332325	-0.880847	7.85952	5.51931	0.00509036	0.00357468		Brca2	FBtr0072302	-0.384289	3.9048	4.4985	0.00128702	0.0014827
					CBP	FBtr0071052	-0.934247	1.05519	0.581891	0.000196827	0.000108542		CG10168	FBtr0084418	0.272253	6.2282	6.72072	0.00370286	0.00399567		CG10175	FBtr0084422	-0.140473	9.08048	8.73789	0.00109654	0.00105517		CG10164	FBtr0300585	-1.43909	7.53103	3.85701	0.00307389	0.00157429		Brd	FBtr0075621	-0.322852	0.458296	0.562313	0.0018706	0.00229515
					Cbp20	FBtr0083551	-1.40951	1.22092	0.425686	0.00157335	0.000548564		CG10170	FBtr0084420	-0.839659	3.1141	2.28829	0.00170917	0.00125592		CG10176	FBtr0332321	1.29589	3.37275	4.66667	0.00149501	0.00206856		CG10165	FBtr0303779	-0.726706	3.58804	2.62318	0.00118809	0.000868603		Bre1	FBtr0077116	0.662024	12.9268	10.6839	0.0039172	0.00323756
					Cbp53E	FBtr0087056	-0.399979	3.25204	2.76358	0.000147144	0.000125043		CG10175	FBtr0084422	0.768505	7.90503	9.63514	0.000954598	0.00116352		CG10177	FBtr0084424	-0.216536	3.63219	3.40171	0.00252762	0.00236723		CG10166	FBtr0081279	-0.991841	1.19601	0.639194	0.00130998	0.000700103		Brf	FBtr0083452	0.497205	9.57147	8.24725	0.0703785	0.0606416
					Cbp80	FBtr0070684	-0.752405	2.46738	1.74488	0.000299512	0.000211808		CG10176	FBtr0332321	1.08577	1.67559	2.37856	0.000742728	0.00105433		CG10178	FBtr0305619	-0.376962	7.52383	6.75214	0.00190912	0.00171331		CG10168	FBtr0084418	-1.05301	14.8909	9.80706	0.00885309	0.0058306		brk	FBtr0071048	-0.271937	1.84218	2.06181	0.00087142	0.00097531
					Cbs	FBtr0077244	-0.60117	5.91631	4.70787	0.00149326	0.00118826		CG10177	FBtr0084424	1.58401	2.19447	3.42697	0.00152712	0.00238481		CG10182	FBtr0084486	-0.315274	8.04272	7.35613	0.00308386	0.0028206		CG10170	FBtr0084420	-1.41891	10.9542	5.82918	0.0060122	0.00319933		brm	FBtr0075523	-0.0374636	9.63027	9.74675	0.126714	0.128247
					cbs	FBtr0087666	0.682263	6.50984	8.03514	0.00238543	0.00294435		CG10178	FBtr0305619	0.409914	3.78209	4.29604	0.000959677	0.00109009		CG10183	FBtr0273191	-0.597606	15.3071	12.9145	0.00618969	0.00522221		CG10175	FBtr0084422	-0.713562	16.089	12.3801	0.00194288	0.001495		Brms1	FBtr0073693	0.544451	1.18302	0.937188	0.00108236	0.00085745
					cbt	FBtr0310030	-0.0120739	2.26289	2.25201	0.000699287	0.000695925		CG10182	FBtr0084486	-0.42649	5.74911	5.03153	0.00220441	0.00192927		CG10184	FBtr0084481	0.574168	5.96718	6.91738	0.00200241	0.00232127		CG10176	FBtr0332321	-0.442844	5.46749	4.61973	0.00242353	0.00204775		brn	FBtr0070638	-1.81841	0.116121	0.937188	0.00011886	0.00095925
					cbx	FBtr0332915	0.172122	0.172406	0.201395	1.63e-05	1.91e-05		CG10183	FBtr0273191	-0.113423	8.62366	8.34685	0.00348713	0.00337519		CG10185	FBtr0083235	0.0405938	9.08048	9.17949	0.00133047	0.00134498		CG10177	FBtr0084424	-1.64822	9.41379	4.24545	0.006551	0.00295438		Bro	FBtr0072760	1.2536	2.55379	1.68694	0.00398407	0.00263173
					Cby	FBtr0336879	0.425594	1.04338	1.25847	0.00136034	0.00164077		CG10184	FBtr0084481	-0.830573	4.07229	3.04354	0.00136654	0.00102132		CG10186	FBtr0081281	0.0055486	9.08048	9.09402	0.00110093	0.00110257		CG10178	FBtr0305619	-0.567057	10.2515	8.32507	0.00260125	0.00211242		brp	FBtr0305061	0.720449	18.3581	14.995	0.00188714	0.00154143
					CCHa1	FBtr0113232	-0.704343	2.44183	1.76786	0.000562375	0.000407152		CG10185	FBtr0083235	0.911545	11.2644	14.1903	0.00165046	0.00207916		CG10188	FBtr0081282	-0.188368	9.08048	8.62108	0.0014133	0.0013418		CG10182	FBtr0084486	-1.07225	15.932	10.4127	0.00610889	0.00399261		bru	FBtr0081403	-0.762756	4.33289	5.81056	0.00096415	0.00129296
					CCHa2	FBtr0082762	0.753578	0.872084	1.20816	0.000142242	0.000197057		CG10186	FBtr0081281	0.484595	4.45633	5.1531	0.000540293	0.000624769		CG10189	FBtr0081284	-0.72804	0.259442	0.14245	0.000161546	8.87e-05		CG10183	FBtr0273191	-0.738304	24.4976	18.7464	0.00990601	0.00758044		bru-2	FBtr0332233	-0.5487	5.53139	6.74775	0.00174327	0.00212662
					Cchl	FBtr0084185	0.103445	2.95625	3.0721	0.00196952	0.0020467		CG10188	FBtr0081282	0.553719	6.5784	7.70558	0.00102388	0.00119931		CG10194	FBtr0081285	-1.26257	1.8161	1.05983	0.00127714	0.000745309		CG10184	FBtr0084481	-0.661353	11.4677	8.97399	0.00384822	0.0030114		bru-3	FBtr0330350	-1.62229	0.292367	1.12463	2.33e-06	8.94e-06
					CCKLR-17D1	FBtr0299681	-0.53607	6.29816	5.14565	0.000330127	0.000269716		CG10189	FBtr0081284	1.16987	0.636619	1.01587	0.000396401	0.000632549		CG10195	FBtr0302930	-0.130806	1.55665	1.48718	0.000851562	0.000813556		CG10185	FBtr0083235	-1.07404	24.9893	16.4569	0.00366144	0.00241126		Bruce	FBtr0331681	-1.13625	9.3183	14.4327	0.00191106	0.00295995
					CCKLR-17D3	FBtr0113003	-0.942419	4.36042	2.89496	0.000447314	0.00029698		CG10194	FBtr0081285	-0.392996	1.48544	1.25499	0.00104462	0.000882554		CG10202	FBtr0087464	0.0627745	22.0526	22.4103	0.0103533	0.0105212		CG10186	FBtr0081281	-0.666881	14.0104	10.9698	0.00169865	0.00133		brv1	FBtr0074982	-0.656005	3.18391	4.12363	0.0014565	0.00188638
					Ccp84Aa	FBtr0081691	0.302601	2.06181	2.30622	0.00251134	0.00280904		CG10195	FBtr0302930	-0.137525	1.06103	0.997952	0.000580433	0.000545926		CG10205	FBtr0087446	-0.267747	3.37275	3.10541	0.00301677	0.00277765		CG10188	FBtr0081282	-1.2517	11.7893	6.94155	0.00183491	0.0010804		brv2	FBtr0075242	0.41573	6.40525	5.62313	0.0118836	0.0104325
					Ccp84Ab	FBtr0081692	-0.502339	2.57678	2.08745	0.00283162	0.0022939		CG10202	FBtr0087464	0.548339	10.5399	12.2716	0.0049483	0.00576133		CG10208	FBtr0084461	0.37006	6.22662	6.86325	0.00545238	0.00600985		CG10189	FBtr0081284	-1.91697	2.05031	0.438357	0.00127666	0.000272949		brv3	FBtr0340092	-0.451109	2.18214	2.62413	0.00093574	0.00112527
					Ccp84Ac	FBtr0081693	-0.929472	1.06209	0.590566	0.000945758	0.000525882		CG10205	FBtr0087446	0.651534	1.26478	1.60529	0.00113129	0.00143586		CG10209	FBtr0329883	-0.880963	9.33993	7.1339	0.00404501	0.00308961		CG10194	FBtr0081285	-1.39542	3.41718	1.6393	0.00240308	0.00115281		BRWD3	FBtr0084604	-0.944441	6.94503	9.93419	0.00076538	0.0010948
					Ccp84Ad	FBtr0081690	-1.80895	3.03691	0.991025	0.00386867	0.00126245		CG10208	FBtr0084461	1.67354	3.79532	5.82939	0.00332339	0.00510454		CG10211	FBtr0081069	0.373308	16.8638	18.5043	0.00118019	0.001295		CG10195	FBtr0302930	-1.6164	2.22117	0.773469	0.00121508	0.000423123		bsf	FBtr0081087	0.261287	10.1552	9.37188	0.00209299	0.00193155
					Ccp84Ae	FBtr0081694	0.111646	1.06688	1.12357	0.00122489	0.00128998		CG10209	FBtr0329883	-1.2294	2.31877	1.29519	0.00100423	0.000560932		CG10214	FBtr0084463	-1.14074	2.33498	1.49858	0.00250266	0.00160619		CG10202	FBtr0087464	0.0720295	24.7746	25.3424	0.0116313	0.0118979		Bsg25A	FBtr0077423	0.739833	9.53154	7.68494	0.00829551	0.00668837
					Ccp84Af	FBtr0081695	-0.787385	0.886058	0.533875	0.00139099	0.000838108		CG10211	FBtr0081069	-0.72162	10.0856	7.8951	0.000705827	0.00055253		CG10217	FBtr0084465	-0.253168	8.5616	7.97721	0.00340016	0.00316807		CG10205	FBtr0087446	-0.819684	3.7589	2.62669	0.00336216	0.00234945		bsh	FBtr0089320	0.486786	3.31624	2.81156	0.00129087	0.00109442
					Ccp84Ag	FBtr0081689	-1.65536	1.45241	0.412887	0.00110786	0.000314941		CG10214	FBtr0084463	-0.646844	1.33952	0.999184	0.00143572	0.00107094		CG10219	FBtr0084466	-0.239213	3.37275	3.1339	0.00303578	0.0028208		CG10208	FBtr0084461	-0.117506	8.21567	7.89076	0.00719411	0.0069096		BTBD9	FBtr0334456	-1.17136	2.93221	4.87338	0.00124722	0.0020729
					Cct5	FBtr0087988	-1.18614	0.685247	0.230678	0.00025009	8.42e-05		CG10217	FBtr0084465	-0.66254	4.68833	3.72	0.00186193	0.00147736		CG10232	FBtr0334768	-0.484695	5.70773	4.93732	0.00498492	0.00431207		CG10209	FBtr0329883	-0.773495	10.935	8.14364	0.00473581	0.00352691		BtbVII	FBtr0307304	-1.33322	4.92263	8.62213	0.00456645	0.00799826
					Cctgamma	FBtr0083337	-1.39029	1.39816	0.53332	0.00058525	0.00022324		CG10219	FBtr0084466	0.336805	1.33952	1.51673	0.00120569	0.0013652		CG10237	FBtr0308679	0.559864	4.66996	5.41311	0.000716912	0.000830996		CG10211	FBtr0081069	-0.4215	23.9203	20.7084	0.00167403	0.00144925		Btd	FBtr0070878	-1.09877	1.42293	2.43669	0.00078442	0.00134327
					c-cup	FBtr0077894	0.338408	1.93526	2.19109	0.00208092	0.00235602		CG10232	FBtr0334768	0.273568	4.68833	5.08816	0.00409461	0.00444381		CG1024	FBtr0332175	0.22322	1.55665	1.67521	0.000805722	0.000867088		CG10214	FBtr0084463	-1.38466	2.39624	1.0798	0.00256831	0.00115735		btd	FBtr0071379	-0.795417	3.69805	5.06081	0.00155839	0.00213267
					cd	FBtr0084303	0.355709	14.6363	16.3128	0.0049397	0.00550549		CG10237	FBtr0308679	1.75286	3.1831	5.07066	0.000488655	0.000778425		CG10249	FBtr0303756	0.411082	22.312	24.6809	0.000838641	0.000927679		CG10217	FBtr0084465	-1.10886	13.3505	8.52444	0.00530201	0.0033854		Bteb2	FBtr0070735	-0.716696	0.0666077	0.187438	7.124e-05	0.00020047
					CD98hc	FBtr0331342	0.697098	2.2216	2.82258	0.000552773	0.000702309		CG1024	FBtr0332175	-1.62613	1.60083	0.637374	0.000828588	0.000329904		CG10252	FBtr0084475	-0.152697	0.778327	0.729345	0.000731511	0.000685474		CG10219	FBtr0084466	-0.669419	3.59436	2.70493	0.00323524	0.00243468		BthD	FBtr0073806	-1.77827	0.134247	0.937188	0.00015431	0.00107723
					Cda4	FBtr0077362	-0.269695	3.1556	2.83791	6.43e-05	5.78e-05		CG10249	FBtr0303756	1.48408	11.1361	16.0802	0.000418574	0.000604405		CG10253	FBtr0087428	0.316709	13.7504	14.8946	0.00287787	0.00311733		CG10232	FBtr0334768	-1.46285	9.41379	4.82672	0.00822165	0.00421547		btn	FBtr0084278	0.877121	3.24595	2.43669	0.00681922	0.00511909
					Cda5	FBtr0078164	-0.9802	3.5733	2.36675	8.93e-05	5.92e-05		CG10252	FBtr0084475	2.01584	0.446508	0.95102	0.00041965	0.000893816		CG10254	FBtr0334770	-0.903957	4.66996	3.47009	0.000781192	0.000580476		CG10237	FBtr0308679	0.947286	3.92976	5.28891	0.000603279	0.000811929		btsz	FBtr0334292	0.452504	40.4929	35.6131	0.00247875	0.00218004
					Cda9	FBtr0086984	0.538584	5.64827	6.70878	0.00376301	0.00446954		CG10253	FBtr0087428	-1.08176	6.30348	4.17389	0.00131927	0.000873565		CG10257	FBtr0087408	0.688188	3.11331	3.75499	0.00167562	0.00202098		CG1024	FBtr0332175	0.0298551	2.5674	2.5974	0.00132888	0.00134441		btv	FBtr0273418	0.483435	24.5388	21.3679	0.00124329	0.00108263
					CDase	FBtr0085645	1.11603	10.0761	13.7802	0.00162126	0.00221725		CG10254	FBtr0334770	-1.22135	3.62262	2.20814	0.000605993	0.000369378		CG10262	FBtr0081262	0.26434	4.15108	4.46724	0.00355705	0.00382797		CG10249	FBtr0303756	-0.259591	30.5838	28.0716	0.00114955	0.00105513		btz	FBtr0330085	-0.287764	7.48084	8.24725	0.00309126	0.00340796
					cdc14	FBtr0079492	-0.446206	10.6502	9.0939	0.00128594	0.00109803		CG10257	FBtr0087408	0.286542	1.68638	1.87212	0.000907632	0.0010076		CG10264	FBtr0083222	-0.883789	2.85387	2.08832	0.00218019	0.00159535		CG10252	FBtr0084475	-1.04761	1.54044	0.833235	0.00144778	0.000783116		Bub1	FBtr0079069	-0.24515	9.67963	10.4965	0.00281467	0.0030522
					cdc2	FBtr0080051	-1.19996	3.64825	2.04444	0.00239386	0.00134149		CG10262	FBtr0081262	0.715622	2.54648	3.18689	0.00218207	0.00273084		CG10265	FBtr0087421	-1.23678	3.11331	1.96011	0.00207692	0.00130761		CG10253	FBtr0087428	-0.688391	20.5031	15.9838	0.00429114	0.00334529		Bub3	FBtr0085465	0.686803	4.20277	3.37388	0.00533347	0.00428157
					cdc2c	FBtr0083922	2.61507	2.96212	5.893	0.00154438	0.00307247		CG10264	FBtr0083222	1.45717	2.29885	3.44292	0.00175619	0.00263019		CG10268	FBtr0081266	0.135793	1.8161	1.89744	0.0014494	0.00151431		CG10254	FBtr0334770	-2.11708	14.5486	4.55125	0.00243369	0.000761334		BubR1	FBtr0086032	-1.48141	1.27571	2.81156	0.00025297	0.00055752
					cdc2rk	FBtr0088429	0.908564	2.5885	3.50435	0.00174427	0.00236142		CG10265	FBtr0087421	1.65128	3.3839	5.25992	0.00225744	0.00350895		CG10277	FBtr0081720	0.0904232	1.29721	1.33903	0.000240536	0.000248291		CG10257	FBtr0087408	-0.307236	4.10062	3.64338	0.00220701	0.00196092		Buffy	FBtr0088077	-1.10085	1.54553	2.62413	0.00141016	0.00239428
					Cdc42	FBtr0309214	-1.2146	0.350258	0.0465715	0.000122725	1.63e-05		CG10268	FBtr0081266	0.194021	1.06103	1.15003	0.000846793	0.000917818		CG10280	FBtr0309318	0.172284	1.03777	1.10541	0.000763627	0.000813402		CG10262	FBtr0081262	0.0785052	4.95491	5.09267	0.00424585	0.0043639		bun	FBtr0300523	-0.125775	7.55143	7.87238	0.0161701	0.0168573
					CDC45L	FBtr0070182	-0.340042	2.15663	1.86609	0.000941759	0.000814886		CG10277	FBtr0081720	-0.309351	0.686071	0.585859	0.000127215	0.000108633		CG10283	FBtr0300676	0.45761	6.7455	7.59259	0.000587895	0.000661722		CG10264	FBtr0083222	-1.5754	5.47711	2.45884	0.0041842	0.00187841		bur	FBtr0301342	0.789222	1.29355	0.937188	0.0128074	0.00927909
					Cdep	FBtr0336811	-0.554321	1.90645	1.48898	5.44e-05	4.25e-05		CG10280	FBtr0309318	-1.30694	0.455068	0.128502	0.000334855	9.46e-05		CG10286	FBtr0081717	-0.882894	1.29721	0.888889	0.000600283	0.000411332		CG10265	FBtr0087421	-1.5771	4.78405	2.10052	0.0031915	0.00140128		Burs	FBtr0084131	-0.14871	1.04833	1.12463	0.00163038	0.00174903
					CdGAPr	FBtr0300966	-0.0944554	9.4967	9.20161	0.000565616	0.000548041		CG10283	FBtr0300676	-0.852923	3.96713	2.84899	0.00034575	0.0002483		CG10300	FBtr0084445	0.781022	8.04272	9.74359	0.00450825	0.00546165		CG10268	FBtr0081266	0.650061	2.05211	2.59889	0.00163776	0.00207413		bves	FBtr0332845	-0.083576	2.9076	2.999	0.0908626	0.0937188
					cdi	FBtr0083716	-0.388667	12.6696	11.0694	0.000256097	0.000223751		CG10286	FBtr0081717	-0.15968	0.686071	0.634343	0.000317478	0.000293542		CG10301	FBtr0114504	0.523652	4.41052	5.07123	0.00400592	0.00460602		CG10277	FBtr0081720	-1.21479	2.05392	1.03184	0.000380849	0.000191329		bw	FBtr0343303	-1.03488	3.2878	5.06081	0.0175818	0.0270632
					Cdk4	FBtr0087102	0.667697	3.59436	4.48149	0.000601868	0.000750417		CG10298	FBtr0081710	-1.11315	0.22869	0.0444444	0.000286939	5.58e-05		CG10306	FBtr0071670	-0.368268	4.41052	3.94587	0.00472219	0.0042247		CG10280	FBtr0309318	-1.55775	1.54044	0.488863	0.00113351	0.000359722		bwa	FBtr0081331	-1.28649	1.7066	3.18644	0.00028872	0.00053907
					Cdk5	FBtr0087350	-0.333852	4.49094	3.95599	0.00238499	0.0021009		CG10300	FBtr0084445	0.577979	4.24182	5.01551	0.0023777	0.00281139		CG10307	FBtr0071671	-0.151437	10.1183	9.7094	0.00754531	0.00724042		CG10283	FBtr0300676	-0.532521	13.327	11.0115	0.0011615	0.000959688		Bx	FBtr0340367	-0.320423	2.81786	3.18644	0.00399697	0.00451977
					Cdk5alpha	FBtr0331670	0.259743	3.3008	3.61982	0.0012637	0.00138584		CG10301	FBtr0114504	0.173705	2.23254	2.36816	0.00202774	0.00215092		CG10311	FBtr0083324	-0.406429	1.8161	1.57265	0.000297428	0.000257558		CG10286	FBtr0081717	-1.24224	2.39836	1.21697	0.00110984	0.000563151		Bx42	FBtr0333809	-0.921345	2.39729	3.56131	0.00279079	0.00414588
					Cdk7	FBtr0070756	-0.625483	1.76625	1.30488	0.0011999	0.000886471		CG10306	FBtr0071670	-0.0567014	1.66025	1.6236	0.00177757	0.00173833		CG10317	FBtr0300678	-0.657703	2.59442	2.06838	0.00223272	0.00178001		CG10298	FBtr0081710	-1.62734	0.685859	0.0621182	0.000860551	7.79e-05		by	FBtr0301093	-1.49225	0.755526	1.87438	0.00034946	0.00086696
					Cdk9	FBtr0071937	-0.274211	2.05031	1.81973	0.00123513	0.00109622		CG10307	FBtr0071671	-0.448722	3.73556	3.17516	0.00278566	0.00236775		CG10320	FBtr0113101	0.930836	0.778327	1.07692	0.00110873	0.00153408		CG10300	FBtr0084445	0.502227	9.75611	11.3841	0.00546867	0.00638123		byn	FBtr0332070	1.10705	15.1817	11.2463	0.00407562	0.00301913
					Cdlc2	FBtr0305553	0.0182076	0.694904	0.701898	0.00104654	0.00105707		CG10311	FBtr0083324	-0.366285	1.37931	1.18605	0.000225894	0.000194243		CG10321	FBtr0330228	-0.238453	12.4532	11.6695	0.00333777	0.00312772		CG10301	FBtr0114504	-0.609168	7.70219	6.11468	0.00699563	0.00555375		bys	FBtr0071090	1.49482	1.61214	0.937188	0.00103608	0.00060231
					cdm	FBtr0083619	1.79123	10.2803	16.3299	0.00272976	0.00433614		CG10317	FBtr0300678	-0.609423	2.52874	2.01163	0.00217619	0.00173118		CG10324	FBtr0083356	-0.764564	2.59442	1.98291	0.00122784	0.000938432		CG10306	FBtr0071670	-0.907153	5.46749	3.73087	0.00585384	0.00399451		Bzd	FBtr0070447	1.79507	1.74772	0.937188	0.00094933	0.00050907
					Ced-12	FBtr0080330	1.27854	8.52094	12.1517	0.00284411	0.00405598		CG10320	FBtr0113101	-0.898403	0.624472	0.333333	0.000889561	0.000474834		CG10326	FBtr0083336	0.161173	0.518885	0.558405	0.000332618	0.000357952		CG10307	FBtr0071671	-0.136951	10.0807	9.62266	0.00751729	0.00717573		c(2)M	FBtr0080830	1.02114	5.83127	4.31106	0.00274155	0.00202683
					ced-6	FBtr0339384	-0.81123	2.42048	1.64655	0.0002358	0.000160404		CG10321	FBtr0330228	0.214254	5.82841	6.22336	0.00156216	0.00166801		CG10332	FBtr0072109	-0.686791	3.11331	2.47293	0.00362434	0.00287885		CG10311	FBtr0083324	-1.50841	3.25204	1.40997	0.000532597	0.000230915		c(3)G	FBtr0083194	0.663204	4.3992	3.56131	0.00165758	0.00134187
					Cen	FBtr0081401	0.16318	5.12212	5.41262	0.00175235	0.00185173		CG10324	FBtr0083356	-1.47831	2.77345	1.42414	0.00131256	0.00067399		CG10333	FBtr0081072	0.410061	10.6371	11.7977	0.00390354	0.00432944		CG10317	FBtr0300678	-0.326328	4.27899	3.77555	0.00368244	0.00324918		c11.1	FBtr0071326	-0.612731	8.3015	10.3091	0.00121652	0.00151071
					Cenp-C	FBtr0089973	-0.794226	4.58724	3.30319	0.000895596	0.000644902		CG10326	FBtr0083336	-1.32044	0.693362	0.265781	0.000444463	0.000170372		CG10336	FBtr0273194	-1.7469	2.33498	1.05413	0.00176225	0.000795571		CG10320	FBtr0113101	0.291203	0.85887	0.98836	0.00122346	0.00140792		c12.2	FBtr0334929	-0.357287	6.12319	6.93519	0.122464	0.138704
					Cep97	FBtr0301082	0.830884	6.26028	8.04173	0.00168695	0.002167		CG10332	FBtr0072109	0.906794	1.4571	1.98721	0.00169628	0.0023134		CG10337	FBtr0081276	0.347078	0.518885	0.603989	0.000327786	0.000381547		CG10321	FBtr0330228	-1.14159	20.3322	12.8979	0.00544954	0.00345696		C15	FBtr0084111	1.14126	4.75125	3.37388	0.0003962	0.00028134
					cer	FBtr0086551	0.999315	1.36928	1.98755	0.00244951	0.00355555		CG10333	FBtr0081072	-1.05201	3.9922	2.61026	0.00146503	0.000957892		CG10338	FBtr0343108	-0.361371	2.07554	1.83476	0.000731339	0.000646497		CG10324	FBtr0083356	-2.03779	10.7831	3.53047	0.0051032	0.00167084		C3G	FBtr0300526	0.755959	6.12614	4.87338	0.00195974	0.00155898
					Cerk	FBtr0078803	-0.776671	1.06209	0.668082	0.000112485	7.08e-05		CG10336	FBtr0273194	0.85368	1.47081	1.97063	0.00111005	0.00148727		CG10339	FBtr0072288	0.0414378	14.7882	14.9487	0.00659599	0.00666758		CG10326	FBtr0083336	-1.62834	2.90972	1.09674	0.0018652	0.000703036		C901	FBtr0073400	0.0343665	4.17286	4.12363	0.00177947	0.00175848
					cerv	FBtr0089702	-1.24108	0.355223	0.044586	0.000355934	4.47e-05		CG10337	FBtr0081276	0.418855	0.848826	1.01331	0.000536213	0.000640122		CG10340	FBtr0083358	0.673797	1.55665	1.91453	0.00159657	0.00196362		CG10332	FBtr0072109	-1.27714	3.58804	1.89236	0.004177	0.00220298		ca	FBtr0085484	0.37225	24.2258	21.7428	0.003414	0.00306409
					Cf2	FBtr0089649	-0.2739	2.10155	1.8694	0.000337707	0.000300403		CG10338	FBtr0343108	-1.48935	0.840464	0.255944	0.000296147	9.02e-05		CG10341	FBtr0081097	-1.2205	2.59442	1.61823	0.00134705	0.000840204		CG10333	FBtr0081072	-0.0894457	14.0104	13.6026	0.00514145	0.00499179		Ca-alpha1D	FBtr0332020	0.445383	30.0186	26.4287	0.00194383	0.00171137
					Cfp1	FBtr0302964	-0.0974836	4.89857	4.73099	0.00214098	0.00206774		CG10339	FBtr0072288	1.22276	5.20393	7.24084	0.00232111	0.00322963		CG10343	FBtr0081098	-1.15354	0.259442	0.0740741	0.000262063	7.48e-05		CG10336	FBtr0273194	-1.07116	3.92976	2.39288	0.00296585	0.00180595		Ca-beta	FBtr0343615	-0.137337	2.13042	2.24925	0.00024626	0.00026
					cg	FBtr0087529	1.46284	3.08361	4.79183	0.000336272	0.000522555		CG10340	FBtr0083358	-0.00464084	1.38672	1.38427	0.00142228	0.00141977		CG10344	FBtr0071841	-0.93386	3.63219	2.63818	0.00294821	0.00214138		CG10337	FBtr0081276	-1.44064	2.73374	1.20863	0.00172694	0.000763509		CaBP1	FBtr0080837	-0.800233	3.6898	5.06081	0.00269329	0.00369403
					CG10000	FBtr0085315	0.235012	7.14393	7.71126	0.00222691	0.00240376		CG10341	FBtr0081097	0.534611	1.89104	2.2704	0.000981851	0.00117881		CG10345	FBtr0083360	-1.20718	4.92941	3.24786	0.000638938	0.00042098		CG10338	FBtr0343108	-0.0846102	3.24632	3.14307	0.00114388	0.00110749		cactin	FBtr0340400	-1.32149	3.36398	5.998	0.00155596	0.00277428
					CG10005	FBtr0082507	-0.295474	0.874745	0.742896	0.000430061	0.000365239		CG10343	FBtr0081098	-1.07373	0.210116	0.030303	0.000212238	3.06e-05		CG10348	FBtr0301647	-1.13924	1.55665	0.951567	9.26e-05	5.66e-05		CG10339	FBtr0072288	-0.458834	14.523	12.3583	0.00647771	0.00551217		cad	FBtr0081412	0.210788	2.03242	1.87438	0.00018192	0.00016777
					CG10011	FBtr0085319	0.973101	24.7178	32.312	0.000911019	0.00119092		CG10344	FBtr0071841	1.51555	1.66526	2.64535	0.00135167	0.0021472		CG10365	FBtr0084449	0.995957	3.63219	4.69231	0.000446161	0.00057638		CG10340	FBtr0083358	-1.23032	4.79247	2.6974	0.00491536	0.00276656		Cad86C	FBtr0304665	0.0847446	6.74344	6.56031	0.0455638	0.0443265
					CG10013	FBtr0082567	-1.3994	2.99611	1.42114	0.0017718	0.000840416		CG10345	FBtr0083360	-1.02334	3.92905	2.67331	0.000509274	0.000346508		CG10366	FBtr0081259	0.113972	5.70773	5.88889	0.00258854	0.0026707		CG10341	FBtr0081097	-1.75704	6.32179	2.49173	0.00328234	0.00129373		Cad87A	FBtr0082513	0.811471	13.8983	11.0588	0.00174932	0.00139192
					CG10014	FBtr0082559	-0.544536	1.92642	1.49523	0.0011598	0.0009002		CG10348	FBtr0301647	0.241381	0.840464	0.935198	5e-05	5.57e-05		CG10375	FBtr0300681	-0.187399	0.518885	0.472934	0.000407928	0.000371804		CG10343	FBtr0081098	-1.20931	0.512577	0.126897	0.000517755	0.000128179		Cad88C	FBtr0344279	-0.259174	21.0522	22.8674	0.00306928	0.00333392
					CG10019	FBtr0273188	-0.504724	11.6396	9.72208	0.000517663	0.000432381		CG10365	FBtr0084449	0.147052	2.67905	2.81224	0.000329081	0.000345442		CG10376	FBtr0081128	0.00617526	3.37275	3.37892	0.00134212	0.00134457		CG10344	FBtr0071841	-1.17169	6.83436	4.09388	0.00554737	0.00332295		Cad89D	FBtr0301702	0.556219	28.0732	23.992	0.00263327	0.00225045
					CG10026	FBtr0332317	0.877659	1.05519	1.49982	0.000304089	0.000432224		CG10366	FBtr0081259	1.83772	4.03192	6.45366	0.00182854	0.00292683		CG10383	FBtr0089628	-0.262497	5.96718	5.53276	0.00132017	0.00122406		CG10345	FBtr0083360	-0.901011	10.0984	7.08237	0.00130893	0.000918		Cad96Ca	FBtr0084874	0.223242	5.64324	5.24825	0.00062226	0.0005787
					CG10029	FBtr0081591	0.841028	2.30119	3.06329	0.00155171	0.0020656		CG10375	FBtr0300681	-0.761705	0.669762	0.422857	0.000526542	0.000332435		CG10384	FBtr0342992	-0.752462	7.78327	6.19373	0.00150663	0.00119894		CG10348	FBtr0301647	-1.9617	7.34694	2.44683	0.000437214	0.00014561		Cad96Cb	FBtr0301090	-0.75355	6.82199	8.997	0.00601586	0.00793387
					CG10031	FBtr0077544	0.629259	2.08676	2.6189	0.00326056	0.00409203		CG10376	FBtr0081128	-0.335266	0.630348	0.521678	0.000250835	0.000207592		CG10395	FBtr0335259	-0.698639	0.518885	0.347578	0.000350835	0.000235009		CG10365	FBtr0084449	-0.786558	7.18871	5.26404	0.000883025	0.000646608		Cad99C	FBtr0085488	0.738223	25.9814	21.1804	0.192455	0.156892
					CG10032	FBtr0081579	0.519508	1.24048	1.53467	0.00135276	0.00167358		CG10383	FBtr0089628	1.29485	4.41244	6.26807	0.000976203	0.00138674		CG10396	FBtr0086089	-1.23312	0.518885	0.216524	0.000708859	0.000295798		CG10366	FBtr0081259	-0.00539308	7.86641	7.85208	0.00356753	0.00356103		Caf1	FBtr0301845	-0.759931	1.3046	1.87438	0.00234219	0.00336513
					CG10035	FBtr0344387	-2.11879	2.8291	0.55823	0.0027229	0.000537276		CG10384	FBtr0342992	0.592852	5.41209	6.43478	0.00104764	0.0012456		CG10399	FBtr0079351	-0.403663	5.96718	5.29915	0.00529945	0.00470617		CG10375	FBtr0300681	-1.76047	1.54044	0.352011	0.00121104	0.000276738		Caf1-105	FBtr0088310	1.89463	16.2237	10.1216	0.00704765	0.00439689
					CG10038	FBtr0082615	-1.28228	3.17924	1.6646	0.00191752	0.00100398		CG10395	FBtr0335259	-0.619044	1.13767	0.852174	0.000769216	0.000576182		CG10405	FBtr0110773	0.158186	1.29721	1.37037	0.00103528	0.00109367		CG10376	FBtr0081128	-0.862305	4.44234	3.06698	0.00176774	0.00122045		Caf1-180	FBtr0071228	-0.490983	2.78131	3.37388	0.00075661	0.00091781
					CG10041	FBtr0082613	-0.738914	1.94287	1.35626	0.00153708	0.00107299		CG10396	FBtr0086089	-1.57899	0.682602	0.171014	0.000932516	0.000233626		CG10407	FBtr0336487	2.06687	1.8161	3.05413	0.00148374	0.0024952		CG10383	FBtr0089628	-1.17706	9.22639	5.60094	0.00204124	0.00123915		cag	FBtr0331937	-0.963676	0.889773	1.4995	0.00121223	0.00204292
					CG10050	FBtr0081577	-0.296827	0.708057	0.593711	0.00036292	0.000304311		CG10399	FBtr0079351	-0.934614	3.10377	2.10463	0.00275645	0.00186912		CG1041	FBtr0110774	-0.178125	1.8161	1.7094	0.000605568	0.000569991		CG10384	FBtr0342992	-0.730242	9.39725	7.10942	0.00181906	0.00137619		CAH1	FBtr0080539	-0.294766	3.35971	3.74875	0.00058685	0.0006548
					CG10051	FBtr0086521	0.886321	13.1677	16.9766	0.00360857	0.00465239		CG10405	FBtr0110773	0.131825	0.919541	0.971459	0.000733871	0.000775306		CG10413	FBtr0343829	-0.176102	12.9721	12.3704	0.00246057	0.00234643		CG10395	FBtr0335259	-0.949884	0.683436	0.319571	0.000462093	0.000216072		CAH2	FBtr0076001	1.09104	5.43767	3.93619	0.00205272	0.00148592
					CG10053	FBtr0081576	-1.17681	1.06091	0.464053	0.0011801	0.000516188		CG10407	FBtr0336487	2.5327	1.37931	2.71564	0.00112689	0.00221866		CG10417	FBtr0086091	-0.161244	3.11331	2.96296	0.00112111	0.00106697		CG10396	FBtr0086089	-1.72076	1.19706	0.230822	0.00163533	0.000315331		CAHbeta	FBtr0081958	-0.405652	0.592249	0.74975	0.00073208	0.00092676
					CG10055	FBtr0081605	0.136195	2.29612	2.41945	0.000899734	0.000948059		CG1041	FBtr0110774	1.78181	1.82952	3	0.000610044	0.00100033		CG10420	FBtr0084870	0.320005	8.30216	9.01994	0.00441135	0.00479274		CG10399	FBtr0079351	-0.983379	9.05553	6.07865	0.00804221	0.00539845		cal1	FBtr0083400	1.06481	9.35514	6.93519	0.00312254	0.00231482
					CG10062	FBtr0334005	1.09923	17.4429	23.6182	0.00392064	0.00530865		CG10413	FBtr0343829	0.552304	7.98441	9.3338	0.00151449	0.00177045		CG10425	FBtr0084867	0.716144	2.07554	2.55271	0.00134252	0.00165117		CG10405	FBtr0110773	-0.897326	3.08088	2.03338	0.0024588	0.00162281		CalpB	FBtr0076343	1.3326	20.1693	14.2453	0.00658913	0.00465379
					CG10068	FBtr0081611	-1.58521	1.23503	0.338256	0.000702518	0.00019241		CG10417	FBtr0086091	0.0439594	2.50287	2.5401	0.000901287	0.000914691		CG10428	FBtr0081132	0.0833178	2.07554	2.13105	0.000999778	0.00102652		CG10407	FBtr0336487	-0.841611	3.93667	2.72827	0.00321624	0.00222898		CalpC	FBtr0074226	-0.129855	3.57737	3.74875	0.00168823	0.00176911
					CG10073	FBtr0310321	1.00464	14.746	19.5477	0.00333619	0.00442255		CG10420	FBtr0084870	0.0809311	5.83117	5.97449	0.00309839	0.00317454		CG10431	FBtr0340317	0.388211	5.70773	6.32479	0.00164015	0.00181747		CG1041	FBtr0110774	-1.11509	3.4232	2.0015	0.00114145	0.000667388		Calx	FBtr0309202	0.790814	8.96404	7.12263	0.00332865	0.00264487
					CG10081	FBtr0086524	0.529463	15.0488	17.6318	0.00443394	0.00519498		CG10425	FBtr0084867	0.986678	1.78603	2.43184	0.00115526	0.00157299		CG10433	FBtr0071690	-1.73359	0.778327	0.222222	0.000609497	0.000174019		CG10413	FBtr0343829	-0.258486	17.5985	16.1334	0.0033381	0.0030602		calypso	FBtr0087246	-0.630282	4.8939	6.18544	0.0254891	0.0322158
					CG10082	FBtr0071661	-0.607662	9.39725	7.49346	0.000834495	0.000665435		CG10428	FBtr0081132	0.22997	3.16196	3.40913	0.0015231	0.00164216		CG10435	FBtr0081820	0.0301149	1.55665	1.57265	0.000680059	0.000687047		CG10417	FBtr0086091	-0.587736	2.9046	2.25065	0.00104595	0.000810462		Cam	FBtr0088002	1.35954	0.71618	0.374875	7.852e-05	4.11e-05
					CG10086	FBtr0081744	-0.090418	1.60968	1.5479	0.000563218	0.000541604		CG10431	FBtr0340317	-0.376881	4.42675	3.88606	0.00127205	0.00111668		CG10440	FBtr0308642	-0.559495	3.89164	3.25926	0.000246478	0.000206426		CG10420	FBtr0084870	-0.679246	12.4947	9.71796	0.00663903	0.00516364		Camta	FBtr0339382	0.899542	26.7931	20.993	0.992337	0.777519
					CG10092	FBtr0333826	-1.25221	3.39419	1.83984	0.00150719	0.00081698		CG10433	FBtr0071690	-0.900215	0.208796	0.0579456	0.000163505	4.54e-05		CG10444	FBtr0086305	0.313954	14.2693	15.4444	0.00496497	0.00537385		CG10425	FBtr0084867	-0.678826	3.4232	2.55772	0.00221423	0.00165441		can	FBtr0076299	0.619213	9.23047	7.68494	0.00299886	0.00249673
					CG10096	FBtr0082604	-0.521121	2.8291	2.27057	0.000534095	0.000428653		CG10435	FBtr0081820	0.751256	0.924483	1.22038	0.000403881	0.000533148		CG10445	FBtr0300685	-0.403897	3.63219	3.20228	0.000981674	0.000865481		CG10428	FBtr0081132	-1.61844	6.49264	2.87886	0.00312748	0.00138673		cana	FBtr0344016	0.6784	7.12482	5.81056	0.00157315	0.00128297
					CG10097	FBtr0344386	-1.74311	3.18274	1.1229	0.000600856	0.000211989		CG10440	FBtr0308642	0.47408	2.08157	2.44629	0.000131837	0.000154936		CG10459	FBtr0088468	0.169058	4.15108	4.35328	0.0036065	0.00378217		CG10431	FBtr0340317	-0.33681	8.20123	7.27075	0.00235668	0.0020893		CanA-14F	FBtr0074293	-1.82228	1.00619	2.999	0.00057365	0.00170981
					CG10098	FBtr0081563	-1.46781	0.882162	0.226161	0.000451696	0.000115802		CG10444	FBtr0086305	-0.127308	2.88018	2.7519	0.00100215	0.000957517		CG10462	FBtr0081325	1.22146	5.96718	7.9886	0.00153005	0.00204836		CG10433	FBtr0071690	-1.84315	2.39203	0.640764	0.00187316	0.000501773		CanB	FBtr0308348	-0.478524	0.563955	0.74975	0.00110148	0.00146436
					CG10104	FBtr0087486	0.722226	5.13935	6.44668	0.00333724	0.00418615		CG10445	FBtr0300685	-0.846239	3.23569	2.35659	0.000874511	0.000636916		CG10463	FBtr0081290	0.972487	7.78327	9.83761	0.00369401	0.00466901		CG10435	FBtr0081820	-1.50778	2.90972	1.23097	0.00127117	0.000537777		CanB2	FBtr0088930	1.15761	0.665488	0.374875	0.00391463	0.00220515
					CG10126	FBtr0082687	0.0935811	1.22339	1.27621	0.000332534	0.000346891		CG10459	FBtr0088468	-0.516426	1.87342	1.50767	0.00162764	0.00130988		CG10466	FBtr0081291	0.553662	2.07554	2.44444	0.00316393	0.00372629		CG10440	FBtr0308642	-1.16192	5.63835	3.35228	0.000357106	0.000212317		Cand1	FBtr0332198	-0.493998	10.4497	12.3709	0.00248804	0.00294545
					CG10131	FBtr0087499	0.143183	5.13935	5.39853	0.0046384	0.00487232		CG10462	FBtr0081325	1.66856	4.44137	6.8378	0.00113881	0.00175328		CG10470	FBtr0081146	0.149271	0.778327	0.826211	0.00096447	0.00102381		CG10444	FBtr0086305	-0.214408	16.7442	15.5855	0.00582609	0.00542293		CAP	FBtr0299829	-0.560838	3.47613	4.31106	0.0002744	0.00034031
					CG10132	FBtr0081247	0.846872	5.63368	7.27664	0.000845009	0.00109144		CG10463	FBtr0081290	-1.1403	6.13333	3.95089	0.00291093	0.00187513		CG10474	FBtr0086561	0.177824	5.48643	5.74892	0.00410968	0.0043063		CG10445	FBtr0300685	-1.41306	6.50407	3.3463	0.00175786	0.000904404		Cap	FBtr0074290	-0.738317	3.94194	5.24825	0.00097912	0.00130359
					CG10137	FBtr0081248	0.0953716	4.22526	4.36896	0.000670038	0.000692826		CG10465	FBtr0086094	-1.47321	0.455068	0.0869565	0.00035304	6.75e-05		CG10476	FBtr0086562	-0.344344	5.76075	5.22944	0.00862388	0.0078285		CG10459	FBtr0088468	-0.580406	5.29663	4.21638	0.00460176	0.00366323		Capa	FBtr0085514	1.88128	2.6898	1.4995	0.00241022	0.00134364
					CG10139	FBtr0339980	-1.00598	1.37049	0.747949	0.00152277	0.000831055		CG10466	FBtr0081291	0.255934	1.26896	1.40278	0.0019344	0.00213838		CG10481	FBtr0081312	-0.0572445	9.33993	9.19658	0.00409287	0.00403005		CG10462	FBtr0081325	-0.324538	10.7641	9.6101	0.00276003	0.00246413		CapaR	FBtr0333458	-1.34192	0.129973	0.562313	7.806e-05	0.00033773
					CG10151	FBtr0087473	-0.01637	8.7369	8.68901	0.00296066	0.00294443		CG10470	FBtr0081146	2.16339	0.632392	1.33365	0.000783634	0.00165261		CG10492	FBtr0081148	-0.770882	4.66996	3.64672	0.000984809	0.000769026		CG10463	FBtr0081290	-0.276201	9.73897	8.84443	0.0046222	0.00419764		Cap-D2	FBtr0085452	0.671561	30.2682	25.1166	0.0068049	0.00564673
					CG10153	FBtr0087470	1.17353	2.22705	3.27904	0.00282263	0.00415594		CG10474	FBtr0086561	-0.613862	3.33052	2.6364	0.00249477	0.00197483		CG10494	FBtr0071700	-0.383996	8.5616	7.67521	0.00284439	0.0025499		CG10465	FBtr0086094	-1.7771	1.53773	0.338671	0.00119297	0.000262739		Cap-D3	FBtr0301318	0.375994	25.9175	23.2423	0.066116	0.0592915
					CG10157	FBtr0084435	-0.711378	1.29024	0.883858	0.00133982	0.000917818		CG10476	FBtr0086562	-0.30755	4.2587	3.83448	0.00637531	0.00574024		CG10495	FBtr0081150	-1.24354	1.8161	1.07123	0.00129629	0.000764615		CG10466	FBtr0081291	0.553478	2.73374	3.31968	0.00416729	0.00506048		Cap-H2	FBtr0301310	-0.285776	3.20027	3.56131	0.0122147	0.0135928
					CG10158	FBtr0332325	0.412125	4.00358	4.59942	0.00259299	0.0029789		CG10481	FBtr0081312	0.707967	5.09295	6.2381	0.00223179	0.00273361		CG10496	FBtr0071701	-0.111735	21.5337	20.9117	0.0070211	0.00681829		CG10470	FBtr0081146	-0.775028	0.683436	0.386552	0.000846885	0.000478998		Capr	FBtr0075098	-0.802588	4.54082	6.18544	0.00114177	0.0015553
					CG10164	FBtr0300585	0.00665028	0.95494	0.957951	0.000389771	0.000391001		CG10492	FBtr0081148	0.420148	2.95116	3.3774	0.000622346	0.000712232		CG10505	FBtr0071619	-0.066647	43.0674	42.3362	0.00934623	0.00918754		CG10474	FBtr0086561	-0.631202	7.41345	5.82999	0.00555314	0.00436704		caps	FBtr0075833	1.30046	7.80946	5.43569	0.00481471	0.00335123
					CG10165	FBtr0303779	1.50047	2.11263	3.38647	0.000699546	0.00112135		CG10494	FBtr0071700	1.82214	4.57946	7.29071	0.00152142	0.00242216		CG10513	FBtr0114505	0.694847	5.18885	6.20228	0.00364642	0.00435859		CG10476	FBtr0086562	-0.830766	8.56558	6.17946	0.0128227	0.00925069		capt	FBtr0100023	0.162943	9.07427	8.62213	0.00230546	0.00219058
					CG10166	FBtr0081279	0.415455	0.352105	0.456024	0.000385657	0.000499478		CG10495	FBtr0081150	-1.07537	0.210797	0.0307692	0.000150462	2.2e-05		CG10514	FBtr0084864	0.298591	5.70773	6.18234	0.00409157	0.00443178		CG10481	FBtr0081312	0.0489906	10.935	11.1118	0.00479184	0.00486931		capu	FBtr0290079	0.666158	19.0027	15.7448	0.00265363	0.00219868
					CG10168	FBtr0084418	0.874454	4.20174	5.46325	0.00249806	0.00324807		CG10496	FBtr0071701	1.19941	10.4398	14.2125	0.00340392	0.004634		CG10527	FBtr0071541	0.0779754	9.08048	9.27066	0.00375692	0.0038356		CG10492	FBtr0081148	-1.22555	6.49264	3.75615	0.00136918	0.000792102		car	FBtr0074728	-1.80365	2.05703	5.24825	0.00104153	0.00265734
					CG10170	FBtr0084420	-2.0925	8.40347	2.78329	0.00461223	0.0015276		CG10505	FBtr0071619	1.78698	17.2251	26.2965	0.00373808	0.0057067		CG10543	FBtr0303195	-0.981157	22.312	16.6581	0.0021545	0.00160855		CG10494	FBtr0071700	-1.13774	12.9853	8.15824	0.00431405	0.00271038		Cas	FBtr0080930	1.1482	6.77616	4.87338	0.00181084	0.00130235
					CG10175	FBtr0084422	3.0559	4.39272	8.97484	0.000530458	0.00108379		CG10513	FBtr0114505	-0.153254	4.01857	3.82286	0.00282401	0.00268648		CG10550	FBtr0305953	-1.45067	3.11331	1.76068	0.00157238	0.000889234		CG10495	FBtr0081150	-1.26088	3.7589	2.01727	0.00268301	0.00143988		cas	FBtr0339518	-1.09213	1.55408	2.62413	0.0005077	0.00085728
					CG10176	FBtr0332321	0.940828	2.46473	3.36785	0.00109252	0.00149284		CG10514	FBtr0084864	0.537901	3.57206	4.19265	0.00256062	0.00300549		CG10553	FBtr0084853	-0.251709	7.52383	7.00855	0.0045599	0.0042476		CG10496	FBtr0071701	-0.032641	22.2117	21.9802	0.00724215	0.00716667		CASK	FBtr0084162	0.171223	4.17182	3.93619	0.00024002	0.00022647
					CG10177	FBtr0084424	1.18677	2.29186	3.32435	0.00159489	0.0023134		CG10527	FBtr0071541	0.608913	5.41209	6.46249	0.00223918	0.00267376		CG10559	FBtr0289942	-0.651734	6.22662	5.10541	0.00383885	0.0031476		CG10505	FBtr0071619	-0.196004	43.7399	41.0472	0.00949217	0.00890781		casp	FBtr0339756	0.342912	3.99455	3.56131	0.0312074	0.0278228
					CG10178	FBtr0305619	0.0320256	5.10552	5.16245	0.00129549	0.00130993		CG10543	FBtr0303195	1.28473	9.57524	13.3082	0.000924608	0.00128507		CG10560	FBtr0084852	-1.98547	3.37275	1.39031	0.00220586	0.000909296		CG10513	FBtr0114505	-0.447813	7.87335	6.6826	0.00553292	0.00469614		Cat	FBtr0075058	-0.180912	2.97834	3.18644	0.00058262	0.00062333
					CG10182	FBtr0084486	-0.669032	4.96569	3.8487	0.00190402	0.00147573		CG10550	FBtr0305953	1.44352	2.66714	3.97333	0.00134704	0.00200673		CG10561	FBtr0081155	0.918766	5.70773	7.16809	0.00263029	0.00330327		CG10514	FBtr0084864	-1.21071	9.92727	5.93857	0.00711632	0.00425704		cathD	FBtr0088898	-0.944099	0.640289	1.12463	0.00051595	0.00090623
					CG10183	FBtr0273191	0.21201	6.8881	7.36227	0.00278532	0.00297706		CG10553	FBtr0084853	0.92722	3.98335	5.1644	0.00241415	0.00312994		CG10562	FBtr0084851	0.281798	4.92941	5.32194	0.00290307	0.00313424		CG10527	FBtr0071541	-0.357845	10.5933	9.33972	0.00438281	0.00386418		cato	FBtr0087183	0.751013	5.42912	4.31106	0.00954151	0.00757656
					CG10184	FBtr0084481	-0.666111	3.43778	2.62857	0.00115362	0.000882071		CG10559	FBtr0289942	0.561285	4.20464	4.954	0.00259226	0.00305425		CG10570	FBtr0343834	0.619385	0.259442	0.358974	0.000273097	0.000377868		CG10543	FBtr0303195	-1.51836	31.7798	16.5256	0.00306873	0.00159575		Catsup	FBtr0081143	-0.489018	1.82611	2.24925	0.00130065	0.00160203
					CG10185	FBtr0083235	0.801445	11.3371	14.3024	0.00166111	0.00209559		CG10560	FBtr0084852	2.02823	0.885188	1.68326	0.000578933	0.00110089		CG10600	FBtr0331194	-1.16933	10.6371	7.32764	0.00178206	0.00122762		CG10550	FBtr0305953	-1.83123	9.07147	3.52316	0.00458155	0.00177937		caup	FBtr0075909	0.532334	10.9677	9.37188	0.00110428	0.0009436
					CG10186	FBtr0081281	-0.00569409	5.80973	5.79837	0.00070438	0.000703004		CG10561	FBtr0081155	0.0841506	3.37276	3.46827	0.00155427	0.00159828		CG10602	FBtr0089315	-0.359311	8.5616	7.73219	0.00209535	0.00189236		CG10553	FBtr0084853	0.363583	8.04451	9.03055	0.00487546	0.00547306		cav	FBtr0084556	-1.20899	1.43958	2.62413	0.00085638	0.00156105
					CG10188	FBtr0081282	0.124134	6.68999	6.97103	0.00104124	0.00108498		CG10562	FBtr0084851	-0.790902	2.21297	1.59653	0.00130328	0.000940242		CG10621	FBtr0342927	0.817331	1.29721	1.67521	0.000584593	0.000754941		CG10559	FBtr0289942	-1.08342	10.2696	6.5856	0.00633143	0.00406017		caz	FBtr0334990	1.06178	3.16799	2.24925	0.0368371	0.0261541
					CG10189	FBtr0081284	-0.687803	0.70421	0.439468	0.000438487	0.000273641		CG10600	FBtr0331194	-1.58868	3.56064	1.66576	0.000596521	0.000279069		CG10623	FBtr0081190	0.646654	2.33498	2.80912	0.00138328	0.00166417		CG10560	FBtr0084852	-1.8466	5.65329	2.01576	0.00369738	0.00131835		Cbl	FBtr0076615	-0.37454	6.41704	7.31006	0.00209433	0.00238579
					CG10194	FBtr0081285	-0.434649	1.58447	1.28877	0.00111426	0.000906305		CG10602	FBtr0089315	0.385886	3.35119	3.78833	0.000820163	0.000927149		CG10628	FBtr0081323	-0.1368	3.11331	2.98575	0.00227249	0.00217938		CG10561	FBtr0081155	0.248446	10.5933	11.4636	0.00488169	0.00528276		CBP	FBtr0071052	-0.770787	0.589154	0.937188	0.00014401	0.00022909
					CG10195	FBtr0302930	0.799746	0.880262	1.23755	0.000481544	0.000676995		CG10621	FBtr0342927	-0.323878	1.68638	1.47644	0.000759973	0.000665364		CG10631	FBtr0081324	-0.407818	36.0625	32.3048	0.00256618	0.00229879		CG10562	FBtr0084851	-0.676662	7.87335	6.07409	0.00463684	0.0035772		Cbp20	FBtr0083551	-1.10074	0.440171	0.937188	0.00068456	0.00145752
					CG10202	FBtr0087464	1.0477	13.0197	17.4708	0.00611253	0.00820225		CG10623	FBtr0081190	1.40285	1.89718	2.89327	0.00112392	0.00171402		CG10639	FBtr0081186	-0.969672	3.37275	2.40456	0.00137271	0.000978656		CG10570	FBtr0343834	-1.10974	1.53773	0.788959	0.00161867	0.000830483		Cbp53E	FBtr0087056	-0.318501	2.82007	3.18644	0.0193156	0.0218249
					CG10205	FBtr0087446	0.677821	1.54318	2.00098	0.00138031	0.00178979		CG10628	FBtr0081323	-1.50917	2.53793	1.18849	0.0018525	0.000867512		CG10650	FBtr0081183	1.17844	2.85387	3.87464	0.00123384	0.00167516		CG10600	FBtr0331194	-1.58495	16.4025	8.00455	0.00274794	0.00134102		Cbp80	FBtr0070684	-0.449096	1.69909	2.06181	0.00023035	0.00027953
					CG10208	FBtr0084461	1.78879	3.33091	5.53557	0.00291673	0.00484726		CG10631	FBtr0081324	0.685454	23.2643	27.8715	0.00165547	0.00198331		CG10651	FBtr0081378	0.0511225	3.63219	3.68661	0.00324883	0.0032975		CG10602	FBtr0089315	-0.300838	8.37209	7.52507	0.00204897	0.00184167		cbs	FBtr0087666	0.636082	8.15782	6.74775	0.0341332	0.0282333
					CG10209	FBtr0329883	-0.918663	3.25492	2.13266	0.00140967	0.000923631		CG10639	FBtr0081186	0.227487	2.31877	2.50817	0.000943741	0.00102083		CG10659	FBtr0081350	1.63891	2.85387	4.2735	0.00341372	0.00511185		CG10621	FBtr0342927	-1.1203	3.9332	2.32524	0.00177251	0.00104788		cbt	FBtr0310030	-0.357351	2.10698	2.43669	0.00202012	0.00233623
					CG10211	FBtr0081069	0.837157	10.5631	13.45	0.00073925	0.000941286		CG10650	FBtr0081183	-1.14378	2.52957	1.50769	0.00109363	0.000651834		CG10669	FBtr0300687	0.0426863	10.3777	10.4957	0.0026467	0.0026768		CG10623	FBtr0081190	0.64939	3.07546	3.83302	0.00182196	0.00227075		cbx	FBtr0332915	0.225553	0.225464	0.187438	0.00029666	0.00024663
					CG10214	FBtr0084463	-0.439591	1.2259	0.977654	0.00131394	0.00104786		CG10651	FBtr0081378	0.046566	1.92313	1.95628	0.00172015	0.00174981		CG10680	FBtr0332182	-0.494901	3.63219	3.10541	0.00275166	0.00235259		CG10628	FBtr0081323	-0.899412	6.66935	4.61253	0.00486814	0.00336681		Cby	FBtr0336879	0.304566	1.28087	1.12463	0.00395331	0.00347107
					CG10217	FBtr0084465	-1.36787	5.77926	3.05799	0.00229518	0.00121445		CG10659	FBtr0081350	-0.457538	1.49055	1.2221	0.00178295	0.00146185		CG10694	FBtr0084542	-1.71582	2.33498	1.07692	0.00241467	0.00111367		CG10631	FBtr0081324	-0.448932	56.0418	48.1699	0.00398789	0.00342773		CCAP	FBtr0084333	1.76888	4.64545	2.81156	0.00644306	0.00389953
					CG10219	FBtr0084466	0.407732	1.05078	1.25715	0.000945792	0.00113155		CG10669	FBtr0300687	-1.49256	3.76205	1.95249	0.000959462	0.000497957		CG10700	FBtr0081171	0.21656	4.41052	4.68376	0.00251742	0.00267338		CG10639	FBtr0081186	-1.1488	4.10062	2.39095	0.00166895	0.000973116		CCAP-R	FBtr0304043	0.854065	6.75936	5.24825	0.00039148	0.00030397
					CG10232	FBtr0334768	-0.121162	4.38735	4.19846	0.00383175	0.00366678		CG10680	FBtr0332182	-0.940158	1.06103	0.6298	0.000803812	0.000477121		CG10702	FBtr0081174	-0.766104	5.70773	4.49003	0.00124677	0.000980784		CG10650	FBtr0081183	-0.352593	5.80921	5.09676	0.00251155	0.00220353		Ccdc56	FBtr0302271	2.20413	2.25538	1.12463	0.00857558	0.00427614
					CG10237	FBtr0308679	1.9478	2.8079	4.88993	0.000431057	0.000750681		CG10694	FBtr0084542	-1.31244	1.33952	0.64898	0.00138524	0.000671127		CG10703	FBtr0082366	0.594964	3.89164	4.5641	0.00161412	0.00189303		CG10651	FBtr0081378	0.545289	4.81205	5.7271	0.00430416	0.00512263		CCHa1	FBtr0113232	-0.855695	1.78574	2.62413	0.00044388	0.00065228
					CG1024	FBtr0332175	-1.19164	1.76432	0.885632	0.000913211	0.000458402		CG10700	FBtr0081171	0.974109	2.74037	3.66971	0.00156414	0.00209458		CG10721	FBtr0331615	-0.469879	4.41052	3.81766	0.0029581	0.00256047		CG10659	FBtr0081350	-0.0845659	3.92976	3.80842	0.00470067	0.00455553		CCHa1-R	FBtr0086893	0.307478	9.06617	8.24725	0.00134036	0.00121929
					CG10249	FBtr0303756	2.10373	12.3344	20.827	0.000463614	0.000782821		CG10702	FBtr0081174	-1.04687	1.89718	1.15385	0.000414412	0.000252042		CG10730	FBtr0343848	0.534844	13.2316	15.094	0.00610594	0.0069654		CG10669	FBtr0300687	-0.740384	17.6295	13.429	0.00449616	0.0034249		CCHa2	FBtr0082762	0.544124	1.18288	0.937188	0.00052178	0.0004134
					CG10252	FBtr0084475	0.24199	1.05631	1.17894	0.000992777	0.00110802		CG10703	FBtr0082366	-0.635783	2.33724	1.83659	0.000969409	0.000761753		CG10731	FBtr0344527	0.149908	4.66996	4.86895	0.00125875	0.00131238		CG10680	FBtr0332182	-1.47558	5.29663	2.55029	0.0040126	0.00193204		CCHa2-R	FBtr0085975	-1.7725	0.295903	1.31206	5.223e-05	0.00023161
					CG10253	FBtr0087428	0.646134	9.07952	11.0381	0.00190028	0.00231018		CG10721	FBtr0331615	-0.222726	1.48544	1.35484	0.000996274	0.000908678		CG10734	FBtr0087250	-0.679254	5.44829	4.41311	0.00356797	0.00289005		CG10694	FBtr0084542	-1.76051	3.93667	1.4089	0.00407102	0.00145698		Cchl	FBtr0084185	0.210205	3.42823	3.18644	0.0038007	0.00353264
					CG10254	FBtr0334770	-1.00998	4.05505	2.6175	0.000678329	0.000437855		CG10730	FBtr0343848	1.56103	6.79061	10.0614	0.00313364	0.00464303		CG10737	FBtr0340453	-0.336734	24.1281	22.0342	0.00171413	0.00156537		CG10700	FBtr0081171	-0.994402	8.54295	5.69053	0.00487612	0.00324802		CCKLR-17D1	FBtr0299681	-0.481327	5.03861	5.998	0.00028136	0.00033493
					CG10257	FBtr0087408	-0.147099	2.05574	1.93194	0.00110643	0.0010398		CG10731	FBtr0344527	-0.0802902	2.66694	2.59089	0.000718851	0.000698354		CG1074	FBtr0078925	0.300602	0.518885	0.592593	0.000237802	0.000271582		CG10702	FBtr0081174	-0.708905	8.54295	6.50947	0.00186609	0.0014219		CCKLR-17D3	FBtr0113003	-0.981525	2.84984	4.31106	0.00031424	0.00047536
					CG10262	FBtr0081262	1.36823	1.93658	3.02173	0.00165945	0.00258931		CG10734	FBtr0087250	0.939744	2.87208	3.81822	0.00188087	0.00250047		CG10747	FBtr0081341	-0.833456	3.11331	2.33618	0.00196547	0.00147486		CG10703	FBtr0082366	-1.13543	7.26145	4.46983	0.0030118	0.00185393		Ccm3	FBtr0083094	-0.388308	1.08945	1.31206	0.00082659	0.0009955
					CG10264	FBtr0083222	0.759146	1.91858	2.51897	0.00146569	0.00192435		CG10737	FBtr0340453	0.930765	10.7916	13.8211	0.000766669	0.000981892		CG10750	FBtr0081196	-0.0577215	4.92941	4.849	0.00380943	0.0037473		CG10721	FBtr0331615	-0.638709	7.12896	5.60547	0.00478133	0.00375954		Ccn	FBtr0075186	-0.131587	1.77571	1.87438	5.54e-05	5.848e-05
					CG10265	FBtr0087421	-0.493273	3.59755	2.94193	0.00239996	0.00196259		CG1074	FBtr0078925	-0.91306	0.479092	0.252252	0.000219566	0.000115606		CG10764	FBtr0086919	-0.727955	4.66996	3.7037	0.00202163	0.00160334		CG10730	FBtr0343848	0.147674	13.767	14.4272	0.00635302	0.00665768		Ccp84Aa	FBtr0081691	-0.00693915	1.68214	1.68694	0.00250318	0.00251032
					CG10268	FBtr0081266	0.606054	1.05631	1.36341	0.000843028	0.00108812		CG10747	FBtr0081341	-0.472632	2.97089	2.49053	0.00187556	0.0015723		CG1077	FBtr0078587	-0.443981	2.59442	2.23932	0.000929235	0.000802047		CG10731	FBtr0344527	-0.169394	5.80921	5.46693	0.00156582	0.00147357		Ccp84Ab	FBtr0081692	0.163591	1.60301	1.4995	0.0021633	0.00202362
					CG10277	FBtr0081720	-0.193057	0.882162	0.79588	0.000163575	0.000147576		CG10750	FBtr0081196	-2.23555	3.17241	0.767361	0.00245163	0.000593015		CG10795	FBtr0071609	0.228737	3.37275	3.60114	0.00302761	0.00323262		CG10734	FBtr0087250	-1.40652	7.34694	3.83359	0.00481135	0.00251054		Ccp84Ac	FBtr0081693	-0.0182288	0.55644	0.562313	0.00077607	0.00078426
					CG10280	FBtr0309318	-1.09258	0.70421	0.283666	0.000518182	0.000208731		CG10764	FBtr0086919	0.775496	2.08157	2.67818	0.000901114	0.00115938		CG10799	FBtr0087748	-1.3244	1.8161	1.02279	0.00299686	0.00168778		CG10737	FBtr0340453	-0.544304	25.1163	20.7676	0.00178433	0.00147539		Ccp84Ad	FBtr0081690	-1.91961	0.978338	3.18644	0.00148233	0.00482794
					CG10283	FBtr0300676	0.692522	5.45762	6.76371	0.000475651	0.000589481		CG1077	FBtr0078587	-1.87649	3.18548	1.24348	0.00114093	0.000445372		CG10814	FBtr0087720	-0.0509537	13.2316	13.0541	0.00759126	0.00748946		CG1074	FBtr0078925	-0.444715	0.684639	0.514235	0.000313767	0.000235672		Ccp84Ae	FBtr0081694	0.377354	1.10757	0.937188	0.00148868	0.00125966
					CG10286	FBtr0081717	-0.57277	1.23503	0.911005	0.000571507	0.000421566		CG10795	FBtr0071609	-0.358369	1.66526	1.4335	0.00149485	0.00128681		CG10822	FBtr0086339	-0.149587	1.8161	1.7265	0.00350598	0.003333		CG10747	FBtr0081341	-0.42522	5.88139	5.02886	0.003713	0.00317478		Ccp84Af	FBtr0081695	-0.796569	0.577513	0.937188	0.00112576	0.00182688
					CG10298	FBtr0081710	-1.36885	0.705729	0.178672	0.000885482	0.00022418		CG10799	FBtr0087748	0.654829	0.622594	0.834783	0.00102738	0.00137753		CG10824	FBtr0084028	-0.122056	15.0477	14.567	0.00811195	0.0078528		CG10750	FBtr0081196	-0.0257009	7.00522	6.94375	0.00541362	0.00536611		Ccp84Ag	FBtr0081689	-1.69487	0.340407	1.31206	0.0004309	0.00166084
					CG10300	FBtr0084445	0.286471	4.9087	5.40159	0.00275152	0.0030278		CG10814	FBtr0087720	0.0830657	5.7937	5.94648	0.00332398	0.00341163		CG10827	FBtr0084048	-1.16859	11.6749	8.06268	0.00639021	0.00441307		CG10764	FBtr0086919	-1.29492	6.15093	3.39691	0.00266274	0.00147053		Ccs	FBtr0300944	0.988503	1.63174	1.12463	0.00194255	0.00133884
					CG10301	FBtr0114504	-0.409991	2.45435	2.06136	0.0022292	0.00187226		CG10822	FBtr0086339	0.501836	1.64119	1.96483	0.00316832	0.0037931		CG10830	FBtr0083986	-0.507688	4.92941	4.22222	0.00171876	0.00147218		CG1077	FBtr0078587	-1.2668	3.59436	1.91122	0.00128738	0.000684535		Cct2	FBtr0072742	-0.0679932	4.39346	4.4985	0.00345669	0.00353934
					CG10306	FBtr0071670	-0.979554	2.73374	1.69676	0.00292692	0.00181665		CG10824	FBtr0084028	0.953318	11.1627	14.2457	0.00601763	0.00767963		CG10834	FBtr0085943	-1.23312	0.518885	0.216524	0.00124433	0.000519243		CG10795	FBtr0071609	0.490135	3.41718	4.04165	0.00306749	0.00362805		Cct5	FBtr0087988	-1.09219	0.210433	0.562313	9.543e-05	0.00025502
					CG10307	FBtr0071671	-0.571142	5.80921	4.65515	0.004332	0.0034714		CG10827	FBtr0084048	0.371146	6.22332	6.92392	0.00340631	0.00378978		CG10839	FBtr0080800	1.26345	2.07554	2.91738	0.00108101	0.00151947		CG10799	FBtr0087748	-1.39549	4.10062	2.02381	0.00676669	0.00333962		Ccz1	FBtr0073180	-0.0213478	5.58296	5.62313	0.00340632	0.00343083
					CG10311	FBtr0083324	-1.45451	1.56818	0.581412	0.000256826	9.52e-05		CG10830	FBtr0083986	-0.340412	3.55618	3.16392	0.00123995	0.00110318		CG10841	FBtr0309093	0.898345	6.22662	7.77208	0.00213313	0.00266258		CG10814	FBtr0087720	0.00570201	14.523	14.5499	0.0083322	0.00834763		cd	FBtr0084303	0.227265	16.256	15.1824	0.00559586	0.00522631
					CG10317	FBtr0300678	-0.526249	2.26515	1.79074	0.00194935	0.00154108		CG10834	FBtr0085943	0.376662	0.444523	0.538824	0.001066	0.00129214		CG10845	FBtr0084713	-0.324439	4.66996	4.23932	0.00241717	0.00219426		CG10822	FBtr0086339	-1.44364	2.9046	1.29833	0.00560734	0.00250642		CD98hc	FBtr0331342	-0.621005	1.71191	2.24925	0.00070045	0.00092032
					CG10320	FBtr0113101	-1.35354	1.36687	0.529827	0.00194711	0.00075474		CG10839	FBtr0080800	1.11945	1.06103	1.5745	0.000552621	0.000820052		CG10859	FBtr0342635	0.814413	5.44829	6.68946	0.00239801	0.0029443		CG10824	FBtr0084028	-0.702361	19.6834	15.2535	0.010611	0.00822289		Cda5	FBtr0078164	-2.17049	0.561303	2.81156	1.775e-05	8.889e-05
					CG10321	FBtr0330228	-0.498513	8.37209	6.9685	0.00224393	0.00186773		CG10841	FBtr0309093	1.00745	4.62241	6.04762	0.00158356	0.00207181		CG10864	FBtr0083654	0.343938	7.52383	8.22792	0.00643613	0.00703843		CG10827	FBtr0084048	-0.772155	16.2602	12.2059	0.00889993	0.00668082		Cda9	FBtr0086984	0.249856	6.49602	5.998	0.0297983	0.0275138
					CG10324	FBtr0083356	-0.773285	2.78787	1.96342	0.00131939	0.000929207		CG10845	FBtr0084713	1.28643	3.12555	4.45061	0.00161778	0.00230363		CG10869	FBtr0077917	0.598065	14.5288	16.8063	0.00634721	0.00734219		CG10830	FBtr0083986	-0.463159	6.67523	5.61562	0.00232749	0.00195803		cdc14	FBtr0079492	-0.626085	8.71544	10.8714	0.00800316	0.0099829
					CG10326	FBtr0083336	-1.47247	1.04545	0.300952	0.000670162	0.000192918		CG10859	FBtr0342635	-0.0686659	3.79435	3.70817	0.00167005	0.00163212		CG10874	FBtr0077849	-0.662347	3.11331	2.49573	0.0012666	0.00101535		CG10834	FBtr0085943	-1.01264	0.342018	0.0893471	0.000820187	0.000214262		Cdc16	FBtr0084377	0.499041	9.79163	8.43469	0.00397388	0.00342317
					CG10332	FBtr0072109	1.04792	1.53773	2.24479	0.00179014	0.00261326		CG10864	FBtr0083654	0.42449	5.28736	5.96617	0.00452298	0.00510366		CG10877	FBtr0083950	0.122207	8.82104	9.11111	0.00557941	0.00576288		CG10839	FBtr0080800	-0.673507	3.41718	2.55908	0.00177978	0.00133285		cdc2	FBtr0080051	-1.29662	2.03743	3.74875	0.00152617	0.00280805
					CG10333	FBtr0081072	-0.74399	8.28335	6.23709	0.00303976	0.00228884		CG10869	FBtr0077917	-0.31098	8.64053	7.81431	0.00377481	0.00341385		CG10880	FBtr0330675	-0.691809	1.8161	1.40171	0.00136344	0.00105233		CG10841	FBtr0309093	-1.07457	14.8909	9.70295	0.00510137	0.00332407		Cdc23	FBtr0081362	0.0441211	1.90746	1.87438	0.00088554	0.00087018
					CG10336	FBtr0273194	1.79975	1.40993	2.53187	0.0010641	0.00191085		CG10874	FBtr0077849	0.134646	1.23089	1.301	0.00050077	0.000529292		CG10881	FBtr0083885	-0.258756	2.59442	2.38746	0.00266916	0.00245624		CG10845	FBtr0084713	-1.27983	8.04451	4.57358	0.00416383	0.00236728		Cdc27	FBtr0333369	-0.639599	8.51709	10.6839	0.00327329	0.00410605
					CG10337	FBtr0081276	-0.452153	1.05631	0.827199	0.000667286	0.000522551		CG10877	FBtr0083950	0.151627	7.36738	7.70041	0.00465995	0.00487059		CG10887	FBtr0083864	-0.348071	2.33498	2.07977	0.00108908	0.000970043		CG10859	FBtr0342635	-0.705491	11.4476	8.7898	0.00503854	0.00386875		cdc2c	FBtr0083922	2.26341	5.79001	3.18644	0.0388591	0.0213855
					CG10338	FBtr0343108	-1.52254	0.881208	0.200883	0.000310503	7.08e-05		CG10880	FBtr0330675	-1.19179	1.22749	0.607207	0.000921539	0.000455861		CG10889	FBtr0083839	-1.06008	4.15108	2.88319	0.00190942	0.00132621		CG10864	FBtr0083654	-0.187613	8.21567	7.69692	0.00702795	0.00658419		cdc2rk	FBtr0088429	0.923432	3.52888	2.62413	0.00252424	0.00187706
					CG10339	FBtr0072288	0.567197	7.34694	8.76374	0.00327696	0.00390889		CG10881	FBtr0083885	0.781213	2.91558	3.67262	0.00299957	0.00377841		CG10898	FBtr0082410	-1.51197	0.518885	0.148148	0.000241567	6.9e-05		CG10869	FBtr0077917	-0.351218	21.5282	19.1113	0.00940509	0.00834919		Cdc37	FBtr0072777	-0.381202	3.41158	3.93619	0.00231451	0.00267041
					CG10340	FBtr0083358	-0.243884	2.0909	1.88453	0.00214452	0.00193285		CG10887	FBtr0083864	-1.77502	3.34881	1.41061	0.00156194	0.000657935		CG10899	FBtr0308616	-1.40675	2.85387	1.63533	0.00242676	0.00139058		CG10874	FBtr0077849	-0.834615	5.98531	4.25387	0.00243503	0.00173062		Cdc42	FBtr0309214	-1.29251	0.0503979	0.374875	0.0001756	0.00130619
					CG10341	FBtr0081097	0.658039	1.93866	2.46072	0.00100657	0.00127763		CG10889	FBtr0083839	-0.425157	1.78603	1.50776	0.000821541	0.00069354		CG1090	FBtr0335201	-0.312563	0.778327	0.678063	0.00011162	9.72e-05		CG10877	FBtr0083950	-0.650733	13.6928	10.7918	0.00866084	0.00682596		CDC45L	FBtr0070182	-0.672097	1.6677	2.24925	0.00093744	0.00126433
					CG10343	FBtr0081098	-1.12135	0.352105	0.0716186	0.000355661	7.23e-05		CG10898	FBtr0082410	1.06977	0.672827	1.01956	0.000313234	0.000474654		CG10903	FBtr0310411	-1.52044	0.778327	0.290598	0.000448862	0.000167588		CG10880	FBtr0330675	-1.41087	4.27148	2.09644	0.00320681	0.00157391		Cdc5	FBtr0300727	-1.07334	1.32051	2.24925	0.0300117	0.0511193
					CG10344	FBtr0071841	0.269205	2.21923	2.46027	0.00180133	0.00199697		CG10899	FBtr0308616	0.103799	1.11627	1.16408	0.000949209	0.000989865		CG10904	FBtr0343289	-0.306628	1.03777	0.917379	0.00102953	0.000910098		CG10881	FBtr0083885	-1.26833	5.30595	2.94349	0.0054588	0.00302828		Cdc6	FBtr0076647	0.34559	10.4079	9.37188	0.00503771	0.00453624
					CG10345	FBtr0083360	-0.129084	2.0909	1.98167	0.000271018	0.00025686		CG1090	FBtr0335201	-0.898046	0.723453	0.433333	0.000103751	6.21e-05		CG10909	FBtr0082685	-0.729094	2.07554	1.58974	0.00177094	0.00135644		CG10887	FBtr0083864	-1.37632	10.45	5.69511	0.00487407	0.0026563		Cdep	FBtr0336811	-1.61901	0.660477	1.87438	0.00446269	0.0126647
					CG10347	FBtr0073603	-1.16739	1.91666	0.993695	0.000875989	0.000454157		CG10903	FBtr0310411	-0.965104	0.464799	0.224158	0.00026805	0.000129272		CG1091	FBtr0081641	0.38997	1.03777	1.19088	0.000362097	0.000415521		CG10889	FBtr0083839	-1.72443	11.4677	4.96549	0.00527493	0.00228404		CdGAPr	FBtr0300966	-0.033159	9.27247	9.37188	0.00388295	0.00392457
					CG10348	FBtr0301647	-0.923246	1.58617	0.957878	9.44e-05	5.7e-05		CG10904	FBtr0343289	-0.863792	1.04079	0.645354	0.00103253	0.000640232		CG10910	FBtr0089630	-0.358174	23.3231	21.1815	0.0108128	0.00981991		CG10898	FBtr0082410	-1.25684	2.5674	1.30415	0.00119525	0.000607146		cdi	FBtr0083716	-0.441161	11.4696	13.3081	0.00331972	0.00385183
					CG10352	FBtr0331589	-0.352787	1.74242	1.48322	0.00105601	0.00089892		CG10909	FBtr0082685	0.595991	2.06897	2.49894	0.00176533	0.0021322		CG10911	FBtr0086808	0.424657	7.52383	8.39316	0.00495968	0.00553274		CG10899	FBtr0308616	-1.23917	3.76886	2.05538	0.00320481	0.00174777		Cdk12	FBtr0078358	-0.426215	4.00354	4.68594	0.00095345	0.00111597
					CG10353	FBtr0331592	-1.24745	3.83333	2.09655	0.000406892	0.00022254		CG1091	FBtr0081641	-0.205152	1.1556	1.06091	0.000403211	0.00037017		CG10912	FBtr0086807	-0.738687	4.66996	3.68946	0.00468872	0.00370428		CG1090	FBtr0335201	-1.01289	1.19812	0.62924	0.000171823	9.02e-05		Cdk5	FBtr0087350	0.0442116	3.8071	3.74875	0.00325393	0.00320406
					CG10362	FBtr0073590	-0.988356	6.27271	4.15172	0.00141277	0.000935073		CG10910	FBtr0089630	-1.7441	16.8607	8.19991	0.00781676	0.00380154		CG10914	FBtr0086745	-0.558939	8.30216	7.04843	0.00406371	0.00345004		CG10903	FBtr0310411	-1.89296	2.05392	0.461247	0.0011845	0.000266002		Cdk7	FBtr0070756	-0.0536348	1.28131	1.31206	0.0011319	0.00115907
					CG10365	FBtr0084449	0.323833	2.98028	3.34404	0.000366083	0.000410765		CG10911	FBtr0086808	0.96455	2.70605	3.62319	0.00178381	0.00238839		CG10915	FBtr0086746	0.362574	12.1938	13.3618	0.00348693	0.00382094		CG10904	FBtr0343289	-1.28514	2.39203	1.17096	0.00237304	0.00116166		Cdk8	FBtr0076369	1.0437	9.5529	7.12263	0.00669909	0.00499483
					CG10366	FBtr0081259	0.602992	5.63973	6.81012	0.0025577	0.00308849		CG10912	FBtr0086807	0.419904	3.12236	3.57204	0.0031349	0.00358638		CG10916	FBtr0332853	0.22322	1.55665	1.67521	0.00152763	0.00164398		CG10909	FBtr0082685	-1.15075	5.47711	3.27242	0.0046733	0.00279217		Cdk9	FBtr0071937	-0.450529	1.85942	2.24925	0.00132532	0.00160317
					CG10375	FBtr0300681	-0.791338	0.700517	0.396171	0.000550721	0.000311455		CG10914	FBtr0086745	0.862151	3.34074	4.31651	0.00163521	0.00211283		CG10919	FBtr0081739	-0.72804	0.259442	0.14245	0.000172273	9.46e-05		CG1091	FBtr0081641	-1.28078	2.22508	1.07729	0.00077637	0.000375887		Cdlc2	FBtr0305553	0.482158	0.717654	0.562313	0.00266786	0.00209038
					CG10376	FBtr0081128	-1.64755	2.46473	0.883222	0.000980793	0.000351461		CG10915	FBtr0086746	0.631781	5.63751	6.76602	0.0016121	0.00193481		CG1092	FBtr0336481	-0.614531	0.778327	0.581197	0.000522367	0.000390065		CG10910	FBtr0089630	-1.1563	28.0209	17.7459	0.0129907	0.00822712		cdm	FBtr0083619	1.62135	16.7322	11.0588	0.00487963	0.00322509
					CG10383	FBtr0089628	0.138567	5.99221	6.27615	0.00132571	0.00138853		CG10916	FBtr0332853	0.0755461	1.04398	1.07858	0.00102452	0.00105847		CG10924	FBtr0113093	0.174596	19.1987	20.0684	0.00230588	0.00241033		CG10911	FBtr0086808	-1.39968	12.4836	6.76447	0.00822917	0.00445911		CdsA	FBtr0076688	0.866785	2.99926	2.24925	0.00116522	0.00087384
					CG10384	FBtr0342992	0.894447	5.13935	6.75842	0.000994841	0.00130825		CG10919	FBtr0081739	-1.30048	0.464799	0.140534	0.000308632	9.33e-05		CG10927	FBtr0086705	0.154108	7.26439	7.5698	0.00619828	0.00645887		CG10912	FBtr0086807	-0.582049	5.12577	4.07342	0.00514636	0.00408978		Ced-12	FBtr0080330	1.28375	12.1844	8.62213	0.00470438	0.00332901
					CG10395	FBtr0335259	-1.3915	1.6662	0.706968	0.00112657	0.000478004		CG1092	FBtr0336481	-1.69	0.658341	0.110412	0.000441839	7.41e-05		CG10931	FBtr0089545	-0.986288	4.92941	3.55556	0.00409419	0.00295312		CG10914	FBtr0086745	-0.795431	11.2767	8.32214	0.00551968	0.00407349		ced-6	FBtr0339384	-0.754525	1.59637	2.24925	0.00065966	0.00092944
					CG10396	FBtr0086089	-1.24477	0.554577	0.154032	0.000757619	0.000210426		CG10924	FBtr0113093	0.0657451	10.4398	10.6466	0.00125388	0.00127872		CG10933	FBtr0086860	-1.32845	3.11331	1.87464	0.00178618	0.00107553		CG10915	FBtr0086746	-0.406194	15.5482	13.5031	0.00444615	0.00386135		Cen	FBtr0081401	-0.257579	4.79251	5.24825	0.00202045	0.00221259
					CG10399	FBtr0079351	0.189472	3.48138	3.72455	0.00309181	0.00330777		CG10927	FBtr0086705	1.69127	3.52803	5.53954	0.00301027	0.00472657		CG10934	FBtr0086859	-2.22817	3.89164	1.37322	0.00373478	0.00131787		CG10916	FBtr0332853	-1.2062	3.42018	1.88284	0.00335641	0.00184774		CenB1A	FBtr0084369	-0.422752	5.64677	6.56031	0.00262153	0.00304564
					CG10405	FBtr0110773	0.598671	0.872964	1.14001	0.000696699	0.000909821		CG10931	FBtr0089545	0.0846963	2.49789	2.57332	0.00207466	0.00213731		CG10936	FBtr0086895	0.00142662	31.9114	31.9231	0.000933546	0.000933888		CG10919	FBtr0081739	-1.44405	1.02696	0.299663	0.000681911	0.00019898		CenG1A	FBtr0080547	0.488521	13.4122	11.6211	0.00073637	0.00063803
					CG10407	FBtr0336487	3.03299	1.22092	2.9321	0.000997481	0.00239551		CG10933	FBtr0086860	-0.960967	2.08157	1.34228	0.00119425	0.0007701		CG10947	FBtr0081370	-0.682297	1.8161	1.40741	0.000128792	9.98e-05		CG1092	FBtr0336481	-1.4821	0.855799	0.197212	0.000574362	0.000132357		Cenp-C	FBtr0089973	-0.514557	3.38653	4.12363	0.000721	0.00087793
					CG1041	FBtr0110774	0.105453	2.99935	3.11808	0.00100012	0.00103971		CG10934	FBtr0086859	-0.460084	0.832629	0.652174	0.000799068	0.000625887		CG10949	FBtr0081367	0.670406	4.92941	5.86325	0.00282164	0.00335618		CG10924	FBtr0113093	-0.213051	21.5282	20.0621	0.00258566	0.00240957		Cep135	FBtr0303375	-1.13011	5.61067	8.80957	0.0452473	0.0710449
					CG10413	FBtr0343829	0.756961	10.3983	12.9693	0.00197235	0.00246002		CG10936	FBtr0086895	1.22187	18.0552	24.5449	0.000528193	0.000718045		CG10950	FBtr0086990	-0.167592	7.00495	6.68376	0.00358126	0.00341706		CG10927	FBtr0086705	-0.213904	8.03038	7.45076	0.00685186	0.0063573		Cep97	FBtr0301082	0.730402	8.13867	6.56031	0.00824586	0.00664672
					CG10417	FBtr0086091	-0.218106	2.40317	2.20279	0.000865383	0.000793228		CG10947	FBtr0081370	0.945914	1.27761	1.77261	9.06e-05	0.000125708		CG10953	FBtr0086997	1.26546	3.89164	5.32194	0.00249624	0.00341369		CG10931	FBtr0089545	-0.851974	5.29663	3.71094	0.00439919	0.00308217		cer	FBtr0086551	0.810372	2.01223	1.4995	0.00670744	0.00499834
					CG10420	FBtr0084870	-0.240939	5.58697	5.12125	0.00296863	0.00272118		CG10949	FBtr0081367	0.606399	4.22988	5.06448	0.00242122	0.00289896		CG10979	FBtr0335518	-0.280998	1.55665	1.40741	0.000396903	0.000358849		CG10933	FBtr0086860	-1.7043	5.29663	2.12459	0.0030388	0.00121893		cert	FBtr0332136	0.616274	3.45049	2.81156	0.0530844	0.0432548
					CG10425	FBtr0084867	0.433784	2.4443	2.85952	0.00158105	0.00184963		CG10950	FBtr0086990	0.540971	2.50556	2.98771	0.00128096	0.00152746		CG11000	FBtr0308953	-0.241511	0.778327	0.700855	7.12e-05	6.41e-05		CG10934	FBtr0086859	-1.90294	2.56289	0.651439	0.00245958	0.000625181		cerv	FBtr0089702	-1.38056	0.0282935	0.374875	3.839e-05	0.00050865
					CG10428	FBtr0081132	-0.223975	3.51729	3.2287	0.00169426	0.00155525		CG10953	FBtr0086997	0.859671	2.08796	2.74978	0.0013393	0.00176381		CG11007	FBtr0086464	-0.846443	7.26439	5.58689	0.00600363	0.00461727		CG10936	FBtr0086895	-0.764193	43.5691	33.1108	0.00127458	0.000968634		Cf2	FBtr0089649	-0.343092	1.7847	2.06181	0.0100264	0.0115832
					CG10431	FBtr0340317	-0.553148	3.69316	2.95027	0.00106125	0.00084778		CG10979	FBtr0335518	-2.20501	2.49055	0.625347	0.000635022	0.000159446		CG11018	FBtr0086472	-0.644786	7.00495	5.76923	0.00538014	0.00443105		CG10947	FBtr0081370	-1.67217	3.92976	1.53056	0.000278687	0.000108543		Cfp1	FBtr0302964	0.200607	4.41099	4.12363	0.0197802	0.0184916
					CG10433	FBtr0071690	-1.05167	0.341718	0.0793302	0.000267594	6.21e-05		CG11000	FBtr0308953	-1.31557	0.452828	0.123959	4.14e-05	1.13e-05		CG11023	FBtr0300690	-0.87081	1.08377	0.743083	0.000554359	0.000380094		CG10949	FBtr0081367	0.0303117	6.32179	6.38786	0.00361865	0.00365647		cg	FBtr0087529	1.56598	4.98777	3.18644	0.0399021	0.0254915
					CG10435	FBtr0081820	0.0114044	1.29593	1.30245	0.000566156	0.000569005		CG11007	FBtr0086464	2.25361	3.90881	6.84893	0.00323042	0.00566028		CG11029	FBtr0079136	-0.209074	8.82104	8.32479	0.00656816	0.00619865		CG10950	FBtr0086990	-1.10992	10.935	6.92957	0.00559048	0.00354272		CG10000	FBtr0085315	0.311743	7.64368	6.93519	0.00324297	0.00294238
					CG10440	FBtr0308642	0.0288684	3.43238	3.46922	0.00021739	0.000219724		CG11018	FBtr0086472	0.608104	2.66694	3.24287	0.00204834	0.00249069		CG1103	FBtr0111220	1.57677	0.259442	0.512821	0.000120447	0.000238078		CG10953	FBtr0086997	-0.737273	7.04914	5.28042	0.00452158	0.00338706		CG10005	FBtr0082507	-0.084563	0.716917	0.74975	0.00045605	0.00047694
					CG10444	FBtr0086305	-0.928612	7.87335	5.40415	0.00273951	0.00188036		CG11023	FBtr0300690	-1.2326	0.857779	0.373446	0.000438762	0.000191021		CG11030	FBtr0332554	0.222128	5.18885	5.51282	0.000146623	0.000155778		CG10979	FBtr0335518	-1.65414	3.25492	1.23419	0.000829914	0.000314683		CG10011	FBtr0085319	0.834022	32.6835	26.0538	0.00492889	0.00392909
					CG10445	FBtr0300685	-0.611281	3.21936	2.49395	0.000870096	0.000674041		CG11029	FBtr0079136	0.360249	6.51133	7.25393	0.00484834	0.00540129		CG11034	FBtr0342609	-0.174038	12.0505	11.5072	0.00347978	0.00332291		CG11000	FBtr0308953	-0.161988	1.36928	1.26906	0.000125277	0.000116108		CG10013	FBtr0082567	-1.20749	1.44106	2.62413	0.00103154	0.0018784
					CG10459	FBtr0088468	0.509792	2.76106	3.3027	0.00239884	0.00286942		CG1103	FBtr0111220	-1.7235	0.723453	0.166667	0.000335865	7.74e-05		CG11035	FBtr0081816	-0.353114	1.29721	1.1339	0.00160546	0.00140335		CG11007	FBtr0086464	-1.25408	9.05553	5.25918	0.00748391	0.00434643		CG10014	FBtr0082559	-0.32575	1.46169	1.68694	0.00098829	0.00114059
					CG10462	FBtr0081325	1.33209	4.39662	6.47514	0.00112734	0.00166029		CG11030	FBtr0332554	-0.426727	3.45002	2.94605	9.75e-05	8.32e-05		CG1104	FBtr0305316	0.405744	2.33498	2.63248	0.000820443	0.000924975		CG11018	FBtr0086472	-0.541771	6.6635	5.42507	0.0051179	0.00416672		CG10019	FBtr0273188	-0.405666	9.80416	11.2463	0.0015088	0.00173073
					CG10463	FBtr0081290	1.46867	6.33113	9.49617	0.00300481	0.00450696		CG11034	FBtr0342609	0.654925	11.865	14.1922	0.00342621	0.00409825		CG11041	FBtr0300692	0.0901111	4.41052	4.52422	0.00638281	0.00654735		CG11023	FBtr0300690	-1.95581	2.76106	0.683079	0.00141231	0.000349401		CG10029	FBtr0081591	0.873427	3.00501	2.24925	0.00224926	0.00168357
					CG10465	FBtr0086094	-1.34224	0.554577	0.122667	0.000430239	9.52e-05		CG11035	FBtr0081816	0.301962	1.6268	1.80604	0.00201336	0.0022352		CG11043	FBtr0079289	-0.863037	1.8161	1.29915	0.00258703	0.00185063		CG11029	FBtr0079136	-0.633161	15.8899	12.6353	0.0118316	0.00940828		CG10031	FBtr0077544	0.276506	2.48851	2.24925	0.00548129	0.0049543
					CG10466	FBtr0081291	0.799381	1.58278	2.12647	0.00241278	0.00324157		CG1104	FBtr0305316	-0.511195	2.08009	1.71096	0.000730881	0.000601182		CG11044	FBtr0086313	0.579208	11.4155	13.1681	0.00368003	0.00424503		CG1103	FBtr0111220	-0.0595859	0.513479	0.494471	0.000238384	0.00022956		CG10032	FBtr0081579	0.629156	1.44739	1.12463	0.0015784	0.00122642
					CG10470	FBtr0081146	1.61659	0.879324	1.60139	0.00108962	0.00198437		CG11041	FBtr0300692	1.46139	2.263	3.4726	0.00327496	0.00502547		CG1105	FBtr0081645	-0.00689688	1.8161	1.81197	0.000616462	0.00061506		CG11030	FBtr0332554	-0.592572	8.54295	6.84317	0.000241401	0.00019337		CG10035	FBtr0344387	-2.09432	0.437076	2.24925	0.00070496	0.00362782
					CG10474	FBtr0086561	-0.819696	3.45133	2.40288	0.00258527	0.00179991		CG11043	FBtr0079289	-0.791164	1.04079	0.678602	0.0014826	0.000966669		CG11050	FBtr0079291	-0.441123	7.00495	6.15954	0.00114948	0.00101076		CG11034	FBtr0342609	-1.05808	26.6774	17.7174	0.00770355	0.00511619		CG10038	FBtr0082615	-1.0253	1.49072	2.43669	0.0115559	0.0188891
					CG10476	FBtr0086562	-0.292198	4.82736	4.32822	0.00722659	0.00647937		CG11044	FBtr0086313	-0.141546	5.98318	5.71479	0.00192881	0.00184229		CG11052	FBtr0308077	-0.0479703	0.518885	0.507123	0.000495119	0.000483896		CG11035	FBtr0081816	-0.268276	1.7116	1.51552	0.00211831	0.00187564		CG10041	FBtr0082613	-0.93446	1.17374	1.87438	0.00103779	0.00165727
					CG10481	FBtr0081312	1.12506	4.39662	6.1521	0.00192665	0.00269592		CG1105	FBtr0081645	-0.42531	2.08009	1.77298	0.000706072	0.000601826		CG11060	FBtr0089045	-0.271242	3.11331	2.8604	0.00129613	0.00119084		CG1104	FBtr0305316	-0.45299	3.76552	3.13936	0.00132309	0.00110308		CG10050	FBtr0081577	0.0275104	0.571176	0.562313	0.00069911	0.00068827
					CG10492	FBtr0081148	-0.558459	4.74835	3.81643	0.00100134	0.000804814		CG11050	FBtr0079291	-0.278617	4.56569	4.15155	0.00074921	0.000681253		CG11069	FBtr0084712	-0.0824236	12.4532	12.1823	0.00434062	0.0042462		CG11041	FBtr0300692	0.0260816	4.44234	4.48394	0.00642885	0.00648905		CG10051	FBtr0086521	1.24771	16.9663	12.1834	0.00583635	0.00419107
					CG10494	FBtr0071700	0.341606	6.15093	6.87745	0.0020435	0.00228487		CG11052	FBtr0308077	0.082543	0.462241	0.482835	0.00044107	0.00046072		CG11070	FBtr0079297	-0.670569	5.18885	4.21083	0.0014716	0.00119422		CG11043	FBtr0079289	-1.62772	3.58804	1.4269	0.00511117	0.00203262		CG10053	FBtr0081576	-0.993365	0.488653	0.937188	0.00056232	0.00107847
					CG10495	FBtr0081150	-1.14983	0.878393	0.364909	0.000626976	0.000260463		CG11060	FBtr0089045	0.0861785	3.33052	3.42796	0.00138656	0.00142713		CG11073	FBtr0336638	-0.989811	4.66996	3.35613	0.00056695	0.000407445		CG11044	FBtr0086313	0.161169	12.9853	13.6691	0.0041861	0.00440654		CG10055	FBtr0081605	-0.0746476	2.36782	2.43669	0.00119768	0.00123252
					CG10496	FBtr0071701	0.217232	14.3522	15.3656	0.00467954	0.00500997		CG11069	FBtr0084712	-0.449973	6.69762	5.79184	0.00233448	0.00201877		CG11089	FBtr0303476	0.378798	13.491	14.8348	0.0030578	0.00336237		CG1105	FBtr0081645	-0.0143091	2.05392	2.04188	0.000697188	0.000693102		CG10062	FBtr0334005	1.49487	23.0556	15.7448	0.124625	0.0851068
					CG10505	FBtr0071619	1.51659	21.6991	32.2156	0.00470901	0.00699124		CG11070	FBtr0079297	-0.822786	5.41209	3.99275	0.00153491	0.00113237		CG1109	FBtr0078714	0.509745	0.518885	0.643875	0.000107899	0.00013389		CG11050	FBtr0079291	-0.707845	8.88467	6.77933	0.00145794	0.00111246		CG10063	FBtr0076935	0.324862	3.56012	3.18644	0.00508589	0.00455206
					CG10513	FBtr0114505	-0.158658	4.714	4.45006	0.00331272	0.00312724		CG11073	FBtr0336638	0.147731	2.28284	2.40538	0.000277145	0.000292022		CG11099	FBtr0086315	0.159966	8.30216	8.66097	0.00279911	0.00292008		CG11052	FBtr0308077	-0.750749	1.02696	0.648844	0.000979922	0.000619126		CG10064	FBtr0076937	0.114849	14.1743	13.6829	0.00569937	0.00550179
					CG10514	FBtr0084864	-0.344465	4.53941	3.98494	0.00325406	0.00285659		CG11089	FBtr0303476	0.346754	7.36738	8.12898	0.00166985	0.00184247		CG11107	FBtr0088966	-0.434176	7.78327	6.8661	0.00204285	0.00180212		CG11060	FBtr0089045	-1.26224	7.5178	4.29801	0.00312981	0.00178935		CG10068	FBtr0081611	-1.66531	0.357353	1.31206	0.00034034	0.00124958
					CG10527	FBtr0071541	1.37835	4.98597	7.41135	0.00206288	0.00306634		CG1109	FBtr0078714	-1.28611	1.6092	0.846723	0.000334622	0.000176071		CG11110	FBtr0086231	0.358193	3.11331	3.44729	0.0038531	0.00426645		CG11069	FBtr0084712	-0.0635224	14.0351	13.7452	0.00489198	0.00479094		CG10073	FBtr0310321	1.04479	19.1354	14.4327	0.434896	0.328016
					CG10543	FBtr0303195	-0.173482	12.3126	11.613	0.00118894	0.00112137		CG11099	FBtr0086315	0.502199	5.77686	6.69953	0.00194769	0.00225878		CG11112	FBtr0113047	-0.677784	2.07554	1.62393	0.00298639	0.00233659		CG11070	FBtr0079297	-1.76994	11.4476	4.77975	0.00324661	0.00135557		CG10075	FBtr0076939	-0.414514	2.38182	2.81156	0.0023397	0.00276185
					CG10550	FBtr0305953	-1.0697	2.79348	1.65217	0.00141085	0.00083443		CG11107	FBtr0088966	-0.974755	2.70605	1.7792	0.000710248	0.000466981		CG11113	FBtr0113048	-1.11988	1.8161	1.1453	0.00365412	0.00230443		CG11073	FBtr0336638	-1.30956	8.03038	4.48184	0.000974915	0.000544111		CG10077	FBtr0076940	1.42317	11.504	7.87238	0.00227441	0.00155642
					CG10553	FBtr0084853	0.58921	4.01563	4.86853	0.00243372	0.00295063		CG11110	FBtr0086231	1.17524	2.71435	3.83275	0.00335935	0.0047435		CG11120	FBtr0084716	-0.790578	6.7455	5.28205	0.00248545	0.00194622		CG11089	FBtr0303476	-0.250164	15.5755	14.3149	0.00353027	0.00324454		CG10081	FBtr0086524	0.280127	17.5208	16.1196	0.00533357	0.00490704
					CG10559	FBtr0289942	-0.161278	5.23778	4.94341	0.00322921	0.00304772		CG11112	FBtr0113047	-0.718736	0.832629	0.550725	0.00119803	0.00079241		CG11123	FBtr0088971	-1.0164	2.33498	1.58974	0.00106523	0.000725248		CG1109	FBtr0078714	-1.19136	1.88276	0.945996	0.000391507	0.000196714		CG10082	FBtr0071661	-0.832511	7.29929	9.93419	0.00106606	0.00145088
					CG10560	FBtr0084852	0.374448	1.22215	1.43346	0.000799313	0.000937514		CG11113	FBtr0113048	-0.214418	0.624472	0.554987	0.00125648	0.00111667		CG11125	FBtr0336911	-0.808141	2.85387	2.15385	0.00147792	0.00111541		CG11099	FBtr0086315	0.364007	10.5933	11.8684	0.00357157	0.00400148		CG10086	FBtr0081744	-0.371356	1.43015	1.68694	0.00059689	0.00070406
					CG10561	FBtr0081155	-0.132146	5.09468	4.85997	0.00234778	0.00223962		CG11120	FBtr0084716	-1.92441	3.79532	1.45633	0.00139842	0.000536598		CG11127	FBtr0088975	0.362757	2.85387	3.16809	0.00176601	0.00196045		CG11107	FBtr0088966	-1.13733	9.05553	5.61261	0.00237678	0.00147313		CG10092	FBtr0333826	-1.39052	1.58694	3.18644	0.0103722	0.0208264
					CG10562	FBtr0084851	0.871801	2.4443	3.2788	0.00143952	0.00193098		CG11123	FBtr0088971	0.290833	1.24894	1.40068	0.000569774	0.000638997		CG1113	FBtr0078779	0.102664	2.33498	2.41026	0.00113624	0.00117287		CG11110	FBtr0086231	-0.932367	4.78825	3.20116	0.00592605	0.00396184		CG10096	FBtr0082604	-0.165778	2.10581	2.24925	0.00105501	0.00112688
					CG10570	FBtr0343834	-1.48526	0.879324	0.215918	0.000925604	0.000227282		CG11125	FBtr0336911	-0.646406	1.24519	0.908075	0.000644841	0.000470261		CG11141	FBtr0088999	0.867195	3.89164	4.87179	0.00131297	0.00164365		CG11112	FBtr0113047	-1.28913	3.41718	1.77473	0.00491681	0.00255356		CG10097	FBtr0344386	-1.65731	0.907604	2.43669	0.00945421	0.0253822
					CG10597	FBtr0273221	-1.5165	0.899702	0.219556	0.000644948	0.000157388		CG11127	FBtr0088975	-1.75425	2.28284	0.827743	0.00141265	0.000512217		CG11145	FBtr0089004	-1.19944	2.07554	1.27635	0.00301239	0.00185247		CG11113	FBtr0113048	-0.955135	2.05031	1.24715	0.00412537	0.00250935		CG10098	FBtr0081563	-1.60007	0.214707	0.937188	0.00014458	0.0006311
					CG10598	FBtr0074400	-1.7762	0.870344	0.0785065	0.00119225	0.000107543		CG1113	FBtr0078779	-0.63064	1.59274	1.21932	0.000775055	0.000593345		CG11147	FBtr0079166	0.240309	13.2316	14.0684	0.00174813	0.00185868		CG11120	FBtr0084716	-1.48054	12.4947	6.44234	0.00460378	0.00237374		CG10103	FBtr0330063	-0.218912	5.0361	5.43569	0.00236548	0.00255317
					CG10600	FBtr0331194	-1.93327	5.9794	2.02176	0.00100174	0.00033871		CG11141	FBtr0088999	-0.931054	2.28284	1.51056	0.00077019	0.000509635		CG11149	FBtr0079169	0.613263	8.5616	9.97721	0.00308526	0.00359539		CG11123	FBtr0088971	-1.93238	6.49264	2.17786	0.00296197	0.000993552		CG10104	FBtr0087486	0.72428	6.75774	5.43569	0.00556651	0.0044775
					CG10602	FBtr0089315	-0.0439544	4.92421	4.84848	0.00120514	0.00118661		CG11145	FBtr0089004	-1.62844	1.4571	0.505115	0.00211481	0.000733113		CG1115	FBtr0305001	0.230888	0.518885	0.575499	0.000379857	0.000421302		CG11125	FBtr0336911	-1.10165	3.92976	2.34914	0.00203509	0.00121654		CG10116	FBtr0075824	0.304846	2.71795	2.43669	0.00276777	0.00248135
					CG10621	FBtr0342927	0.291031	1.58278	1.78072	0.000713286	0.000802489		CG11147	FBtr0079166	0.921718	10.1739	13.041	0.00134416	0.00172295		CG11159	FBtr0086248	-0.356796	3.11331	2.78063	0.00364984	0.00325982		CG11127	FBtr0088975	0.144763	4.61319	4.85181	0.0028547	0.00300235		CG10126	FBtr0082687	1.26659	1.24153	0.74975	0.0302811	0.0182866
					CG10623	FBtr0081190	0.0109605	2.11038	2.11968	0.00125022	0.00125573		CG11149	FBtr0079169	1.36876	5.08697	7.34826	0.00183314	0.00264802		CG1116	FBtr0334907	-1.03194	2.33498	1.57835	0.00124201	0.000839547		CG1113	FBtr0078779	-0.755978	3.08088	2.19839	0.00149921	0.00106978		CG10131	FBtr0087499	0.19026	5.58488	5.24825	0.00556818	0.00523255
					CG10628	FBtr0081323	0.219076	2.28624	2.48434	0.00166879	0.00181339		CG1115	FBtr0305001	0.451805	0.682602	0.828986	0.000499709	0.000606871		CG11168	FBtr0337010	0.162314	11.6749	12.1766	0.00275157	0.00286982		CG11141	FBtr0088999	-0.725604	7.17608	5.40204	0.00242108	0.00182255		CG10133	FBtr0075825	1.20991	4.32213	2.999	0.00454962	0.00315684
					CG10631	FBtr0081324	1.02531	25.6763	33.9423	0.0018271	0.00241531		CG11159	FBtr0086248	0.212662	0.416315	0.469736	0.000488059	0.000550687		CG11170	FBtr0071786	0.155927	9.59937	10	0.00177339	0.0018474		CG11145	FBtr0089004	-0.778463	2.05031	1.39571	0.00297577	0.0020257		CG10137	FBtr0081248	-0.162519	4.24742	4.4985	0.00072015	0.00076272
					CG10639	FBtr0081186	0.258076	2.46211	2.70975	0.00100208	0.00110287		CG1116	FBtr0334907	1.37102	1.3652	2.08792	0.000726172	0.0011106		CG11180	FBtr0342722	-0.502733	11.9344	10.3476	0.00499554	0.00433134		CG11147	FBtr0079166	-0.581424	22.2117	18.0879	0.00293456	0.00238973		CG10139	FBtr0339980	-0.951237	0.766726	1.31206	0.00485269	0.0083042
					CG10650	FBtr0081183	1.54125	2.11038	3.4184	0.000912398	0.00147791		CG11165	FBtr0088853	-1.06891	0.208157	0.0289855	0.00033252	4.63e-05		CG11191	FBtr0088868	-1.20291	2.33498	1.45299	0.00158734	0.000987758		CG11149	FBtr0079169	-0.671036	13.4979	10.5446	0.0048641	0.00379985		CG10140	FBtr0300701	0.0607828	0.964633	0.937188	0.00140412	0.00136417
					CG10651	FBtr0081378	0.0557121	2.146	2.19149	0.0019195	0.00196019		CG11168	FBtr0337010	-0.0997122	9.37666	9.10286	0.00220991	0.00214538		CG11192	FBtr0290122	-0.996511	6.48606	4.70655	0.00684184	0.00496472		CG1115	FBtr0305001	-1.50261	1.36928	0.439613	0.0010024	0.000321825		CG10144	FBtr0076986	0.523289	18.9536	16.3071	0.00489504	0.00421154
					CG10659	FBtr0081350	0.38322	1.77014	2.05299	0.0021174	0.00245573		CG11170	FBtr0071786	0.815737	7.28551	9.1266	0.00134593	0.00168605		CG11200	FBtr0086299	0.156743	10.8966	11.3504	0.00262695	0.00273636		CG11159	FBtr0086248	-0.915912	3.24632	2.12857	0.00380577	0.00249539		CG10147	FBtr0333060	1.10305	4.95491	3.56131	0.00352412	0.00253294
					CG10669	FBtr0300687	-0.162425	8.03127	7.59524	0.00204827	0.00193707		CG11180	FBtr0342722	1.69958	5.8463	8.98288	0.00244717	0.0037601		CG11208	FBtr0086322	-0.080155	14.0099	13.7151	0.00529074	0.00517942		CG1116	FBtr0334907	-0.342554	2.39624	2.07056	0.00127459	0.00110136		CG10151	FBtr0087473	-0.160916	8.88948	9.37188	0.00422906	0.00445855
					CG10680	FBtr0332182	-0.992688	2.46738	1.51414	0.00186923	0.00114708		CG11191	FBtr0088868	-1.18631	1.87342	1.03325	0.00127357	0.000702412		CG11210	FBtr0088781	-0.71937	4.66996	3.7151	0.00128685	0.00102373		CG11165	FBtr0088853	-1.73638	1.02515	0.150968	0.00163763	0.000241163		CG10153	FBtr0087470	1.39286	3.45447	2.24925	0.00492791	0.00320863
					CG10694	FBtr0084542	-1.74301	1.74417	0.463159	0.00180369	0.000478964		CG11192	FBtr0290122	0.959859	4.12633	5.43662	0.00435267	0.00573483		CG11211	FBtr0086005	1.18694	1.29721	1.84615	0.00185316	0.00263736		CG11168	FBtr0337010	-0.778788	16.2602	12.171	0.00383224	0.0028685		CG10154	FBtr0303093	0.774105	4.30813	3.37388	0.0192327	0.0150619
					CG10700	FBtr0081171	1.13097	3.56864	5.03406	0.00203689	0.00287332		CG11200	FBtr0086299	1.40226	6.17181	8.9102	0.0014879	0.00214807		CG11221	FBtr0079303	-0.656463	13.7504	11.3789	0.00104344	0.000863478		CG11170	FBtr0071786	0.23035	10.2515	11.0341	0.00189387	0.00203845		CG10157	FBtr0084435	-1.16241	0.528294	1.12463	0.00060584	0.00128971
					CG10702	FBtr0081174	-0.824343	4.56764	3.23728	0.000997738	0.000707139		CG11208	FBtr0086322	-0.256601	8.45898	7.79147	0.00319448	0.0029424		CG11236	FBtr0079339	1.24816	12.4532	16.5556	0.0093004	0.0123641		CG11180	FBtr0342722	-1.00913	14.6939	9.87964	0.00615064	0.00413547		CG10158	FBtr0332325	0.265787	4.70675	4.31106	0.00497017	0.00455234
					CG10703	FBtr0082366	-0.825397	3.38259	2.41395	0.00140298	0.00100122		CG11210	FBtr0088781	-0.269659	1.87342	1.68244	0.000516235	0.000463609		CG1124	FBtr0078841	-0.946136	1.55665	1.05413	0.00050921	0.000344825		CG11191	FBtr0088868	-1.50543	4.45808	2.05334	0.00303065	0.00139588		CG10163	FBtr0077009	1.69054	8.80357	5.62313	0.00702039	0.00448415
					CG10721	FBtr0331615	0.338224	2.146	2.42217	0.0014393	0.00162453		CG11211	FBtr0086005	1.45751	0.854725	1.42732	0.00122104	0.00203903		CG11257	FBtr0086525	-0.444651	17.6421	15.6011	0.00995603	0.00880426		CG11192	FBtr0290122	-0.932451	7.5178	5.13925	0.00793017	0.00542115		CG10164	FBtr0300585	-1.14871	0.418509	0.937188	0.00036078	0.00080792
					CG10730	FBtr0343848	1.87295	8.5664	13.6399	0.00395312	0.00629438		CG11221	FBtr0079303	0.0933303	8.30125	8.53913	0.000629933	0.000647984		CG1126	FBtr0078872	1.97375	0.518885	1.00285	0.000359837	0.000695457		CG11200	FBtr0086299	-0.529307	13.4979	11.1683	0.00325407	0.00269246		CG10165	FBtr0303779	1.24418	3.32582	2.24925	0.0101397	0.00685747
					CG10731	FBtr0344527	0.462229	2.90715	3.42162	0.000783599	0.00092227		CG11236	FBtr0079339	2.92339	7.03521	13.4455	0.00525407	0.0100414		CG11266	FBtr0089635	-0.992745	3.63219	2.5755	0.000699845	0.000496243		CG11208	FBtr0086322	-0.306286	16.2316	14.6249	0.00612976	0.005523		CG10166	FBtr0081279	0.326427	0.456823	0.374875	0.00053744	0.00044103
					CG10734	FBtr0087250	0.455692	3.7622	4.39186	0.00246378	0.00287614		CG1124	FBtr0078841	-0.89235	1.42803	0.955903	0.000467135	0.000312693		CG11269	FBtr0071765	-0.0806547	2.59442	2.52991	0.00803227	0.00783255		CG11210	FBtr0088781	-1.58048	7.68866	3.57336	0.00211867	0.000984669		CG10168	FBtr0084418	-1.34915	2.19098	4.12363	0.00130261	0.00245162
					CG10737	FBtr0340453	0.382875	13.8517	15.578	0.000984067	0.00110671		CG11257	FBtr0086525	0.787344	10.1997	12.6266	0.00575604	0.00712562		CG11275	FBtr0071769	-0.184907	7.52383	7.1453	0.00255218	0.00242378		CG11211	FBtr0086005	0.493725	1.87945	2.26745	0.00268493	0.00323922		CG10170	FBtr0084420	-2.27013	1.05128	4.68594	0.00062651	0.00279257
					CG1074	FBtr0078925	-1.70504	0.679242	0.126735	0.000311293	5.81e-05		CG1126	FBtr0078872	0.881972	0.693362	0.978959	0.000480834	0.00067889		CG11286	FBtr0081779	-0.463375	1.55665	1.31054	0.00173734	0.00146266		CG11221	FBtr0079303	-0.456954	15.2065	12.9541	0.00115393	0.00098301		CG10171	FBtr0075864	0.197565	4.20808	3.93619	0.00397363	0.00371689
					CG10747	FBtr0081341	-0.363865	3.12145	2.71825	0.00197061	0.00171607		CG11266	FBtr0089635	0.221388	1.24894	1.36445	0.000240644	0.0002629		CG11289	FBtr0289952	0.153017	14.0099	14.5726	0.00896346	0.00932351		CG11236	FBtr0079339	0.648138	14.0104	16.9656	0.0104634	0.0126704		CG10175	FBtr0084422	-0.313237	3.67492	4.12363	0.108086	0.121283
					CG10750	FBtr0081196	-1.2694	3.15889	1.66303	0.00244118	0.00128519		CG11269	FBtr0071765	1.20669	1.24894	1.87852	0.0038667	0.00581584		CG11291	FBtr0071773	-0.110819	3.89164	3.76638	0.00308126	0.00298209		CG1124	FBtr0078841	-0.745582	1.54044	1.03712	0.000503905	0.000339262		CG10176	FBtr0332321	0.817848	3.42543	2.62413	0.018925	0.0144979
					CG10761	FBtr0071187	-0.0736237	1.22464	1.18308	0.000974258	0.00094119		CG11275	FBtr0071769	1.24991	4.99578	7.00384	0.00169463	0.00237579		CG11298	FBtr0071819	0.354858	4.15108	4.5755	0.00721927	0.00795739		CG11257	FBtr0086525	-0.529642	19.6488	16.3114	0.0110885	0.00920508		CG10177	FBtr0084424	-0.993804	1.38933	2.24925	0.00112496	0.00182126
					CG10764	FBtr0086919	-0.481286	3.4232	2.80957	0.0014819	0.00121627		CG11286	FBtr0081779	-0.477739	1.61785	1.33444	0.00180563	0.00148933		CG11300	FBtr0072090	-1.19676	2.09646	1.29846	0.00361459	0.00223873		CG1126	FBtr0078872	0.0501237	1.19812	1.22627	0.000830873	0.000850395		CG10178	FBtr0305619	0.318013	5.40038	4.87338	0.00315075	0.00284328
					CG1077	FBtr0078587	-1.36478	3.6971	1.86341	0.00132418	0.000667412		CG11289	FBtr0289952	0.833532	8.56066	10.7397	0.00547707	0.0068712		CG11313	FBtr0335451	-0.43319	2.85387	2.47863	0.000249224	0.000216456		CG11266	FBtr0089635	-1.15192	4.61319	2.7145	0.000888862	0.000523024		CG10182	FBtr0084486	-1.85608	1.63101	4.4985	0.00063046	0.00173889
					CG10777	FBtr0344137	-0.0173695	4.37372	4.34668	0.000604356	0.000600619		CG11291	FBtr0071773	0.694927	1.66526	2.11466	0.0013185	0.00167432		CG11317	FBtr0085741	-0.0706128	2.07554	2.02849	0.000313952	0.000306836		CG11269	FBtr0071765	-0.495433	2.73374	2.20926	0.00846361	0.00683982		CG10183	FBtr0273191	-1.66987	3.04598	6.74775	0.00123169	0.00272857
					CG10778	FBtr0331433	0.477913	2.27434	2.70574	0.00141615	0.00168477		CG11298	FBtr0071819	1.5987	2.71435	4.23573	0.00472062	0.00736649		CG11318	FBtr0085739	-0.337304	18.4204	16.8063	0.00652743	0.00595545		CG11275	FBtr0071769	-1.06208	11.9601	7.79069	0.00405703	0.0026427		CG10184	FBtr0084481	-1.83092	1.16416	3.37388	0.00048007	0.00139129
					CG10793	FBtr0070536	-1.16179	2.30119	1.24843	0.00138793	0.000752972		CG11300	FBtr0072090	0.0579855	1.08425	1.1109	0.0018694	0.00191535		CG11319	FBtr0089641	1.03963	22.8309	28.9573	0.000698706	0.000886194		CG11286	FBtr0081779	0.736285	1.02696	1.39779	0.00114616	0.00156003		CG10185	FBtr0083235	0.641778	13.5277	11.2463	0.00198208	0.0016478
					CG10795	FBtr0071609	-0.15237	2.39203	2.24725	0.00214724	0.00201728		CG11313	FBtr0335451	-0.188484	2.17694	2.03052	0.000190109	0.000177322		CG11320	FBtr0113026	-0.467029	8.04272	7.02564	0.00176144	0.00153869		CG11289	FBtr0289952	-0.096551	14.523	14.0675	0.00929176	0.00900032		CG10186	FBtr0081281	0.0103839	5.83068	5.81056	0.00240143	0.00239315
					CG10799	FBtr0087748	0.139131	0.856558	0.918394	0.00141346	0.0015155		CG11317	FBtr0085741	-1.54079	1.52386	0.616883	0.000230503	9.33e-05		CG11321	FBtr0331217	0.0202982	21.5337	21.6467	0.00168495	0.0016938		CG1129	FBtr0078870	-1.43906	0.855799	0.216335	0.000318259	8.05e-05		CG10188	FBtr0081282	-0.0119436	6.90805	6.93519	0.00992535	0.00996435
					CG10801	FBtr0331606	0.86495	2.30375	3.08781	0.00123064	0.00164947		CG11318	FBtr0085739	0.541366	11.3201	13.1182	0.00401136	0.00464854		CG11322	FBtr0290242	-0.248925	7.52383	7.01425	0.00426521	0.00397633		CG11291	FBtr0071773	-0.619118	7.5178	5.93851	0.00595233	0.00470191		CG10189	FBtr0081284	-0.234118	0.486885	0.562313	0.00040007	0.00046205
					CG10802	FBtr0070568	-1.00477	1.94933	1.15086	0.00122522	0.000723359		CG11319	FBtr0089641	0.633044	16.2363	19.2681	0.000496887	0.000589672		CG11327	FBtr0079315	-0.327595	3.89164	3.52137	0.00186203	0.00168487		CG11298	FBtr0071819	0.150393	4.44234	4.68221	0.0077258	0.00814297		CG10194	FBtr0081285	-0.437419	1.38447	1.68694	0.00109617	0.00133566
					CG10803	FBtr0070569	-0.88756	1.94933	1.24401	0.000598872	0.000382184		CG11320	FBtr0113026	0.610856	4.98075	5.96108	0.00109084	0.00130554		CG11329	FBtr0079319	-0.102024	1.8161	1.75499	0.00207081	0.00200112		CG11300	FBtr0072090	-0.901402	1.82771	1.15644	0.00315123	0.00199386		CG10195	FBtr0302930	0.6342	1.22355	0.937188	0.0008491	0.00065037
					CG10804	FBtr0070591	-1.1923	3.18981	1.77971	0.000564968	0.000315217		CG11321	FBtr0331217	1.08386	13.6971	18.1168	0.00107176	0.00141759		CG11333	FBtr0085789	-1.44964	1.29721	0.626781	0.00166523	0.000804596		CG11313	FBtr0335451	-1.4912	4.62131	2.16153	0.000403573	0.000188763		CG10202	FBtr0087464	0.890237	17.9658	14.0578	0.00917559	0.00717968
					CG10814	FBtr0087720	-0.0121925	7.89446	7.862	0.00452924	0.00451061		CG11322	FBtr0290242	1.24941	4.35816	6.1412	0.00247061	0.00348141		CG11334	FBtr0085809	-1.0061	1.29721	0.831909	0.00040716	0.000261114		CG11317	FBtr0085741	-1.87897	7.35987	2.66246	0.00111328	0.000402733		CG10205	FBtr0087446	0.309954	1.90127	1.68694	0.00475317	0.00421735
					CG10822	FBtr0086339	0.739398	1.7116	2.25202	0.00330424	0.00434752		CG11327	FBtr0079315	-0.493739	2.70605	2.23657	0.00129476	0.00107013		CG11337	FBtr0085811	0.621418	8.04272	9.39601	0.00222482	0.00259917		CG11318	FBtr0085739	-0.75282	26.8721	20.4542	0.00952235	0.00724812		CG10208	FBtr0084461	1.75042	5.48644	3.37388	0.00612326	0.00376549
					CG10824	FBtr0084028	1.61156	9.40907	14.421	0.00507228	0.00777413		CG11329	FBtr0079319	-1.8625	1.4571	0.368286	0.00166146	0.000419939		CG11340	FBtr0085766	0.425365	12.1938	13.5641	0.00443249	0.00493061		CG11319	FBtr0089641	-0.16539	27.3374	25.9027	0.000836622	0.000792712		CG10209	FBtr0329883	-0.641449	2.29752	2.999	0.0016033	0.00209281
					CG10827	FBtr0084048	-0.85627	5.91834	4.17351	0.00323938	0.00228435		CG11333	FBtr0085789	1.39123	0.216029	0.448276	0.000277315	0.00057545		CG11362	FBtr0071836	0.0682205	0.518885	0.535613	0.000661843	0.000683179		CG11320	FBtr0113026	-0.882702	10.0807	7.12852	0.00220777	0.00156122		CG10211	FBtr0081069	0.912471	13.2987	10.3091	0.0009867	0.00076488
					CG10830	FBtr0083986	0.44883	2.62966	3.0846	0.000916898	0.00107552		CG11334	FBtr0085809	-0.602924	2.16029	1.69268	0.000678056	0.000531287		CG1137	FBtr0081705	0.273611	0.778327	0.866097	0.000448345	0.000498904		CG11321	FBtr0331217	-0.815271	29.046	21.5434	0.00227277	0.00168571		CG10214	FBtr0084463	-0.315314	0.962865	1.12463	0.00151632	0.00177106
					CG10834	FBtr0085943	-1.09104	0.417593	0.143547	0.00100142	0.000344237		CG11337	FBtr0085811	0.262386	6.91292	7.46642	0.00191229	0.0020654		CG11373	FBtr0078657	-0.72804	0.259442	0.14245	0.000391907	0.000215181		CG11322	FBtr0290242	-0.648559	9.73897	7.63846	0.00552096	0.00433019		CG10217	FBtr0084465	-1.43207	3.03625	5.81056	0.0632552	0.121053
					CG10839	FBtr0080800	1.76952	1.7477	3.04896	0.000910261	0.001588		CG11340	FBtr0085766	1.06324	7.56101	9.99577	0.00274846	0.0036335		CG11374	FBtr0306541	-1.15354	0.259442	0.0740741	0.000180796	5.16e-05		CG11327	FBtr0079315	-1.20126	4.78405	2.74003	0.00228902	0.00131102		CG10219	FBtr0084466	0.214658	1.23475	1.12463	0.00159942	0.00145677
					CG10841	FBtr0309093	0.424745	5.58134	6.40197	0.00191207	0.00219321		CG11362	FBtr0071836	0.445133	0.416315	0.528133	0.000531014	0.000673639		CG11377	FBtr0078104	-0.916499	0.778327	0.48433	0.000442231	0.000275188		CG11329	FBtr0079319	-1.61678	5.12577	2.20262	0.00584467	0.00251154		CG10222	FBtr0075861	0.904974	2.5529	1.87438	0.00276588	0.00203074
					CG10845	FBtr0084713	-0.470908	5.40692	4.52242	0.00279861	0.0023408		CG1137	FBtr0081705	-1.13368	0.462241	0.179402	0.000266268	0.000103342		CG1138	FBtr0081703	1.96223	1.8161	2.99145	0.00189572	0.0031226		CG11333	FBtr0085789	-1.30629	2.22508	1.05443	0.00285632	0.00135357		CG10226	FBtr0332068	-0.526393	6.05497	7.31006	0.00142302	0.00171799
					CG10859	FBtr0342635	-0.294146	4.70925	4.22012	0.00207273	0.00185745		CG11374	FBtr0306541	-1.08218	0.213681	0.0327869	0.000148907	2.28e-05		CG11388	FBtr0072162	-1.29542	5.96718	3.82336	0.00370402	0.00237329		CG11334	FBtr0085809	-1.6418	3.94017	1.58198	0.00123671	0.000496542		CG10232	FBtr0334768	-0.299397	4.03596	4.4985	0.00207185	0.00230929
					CG10864	FBtr0083654	0.470954	4.69986	5.48234	0.00402041	0.00468977		CG11377	FBtr0078104	-1.13783	0.244571	0.0588235	0.000138961	3.34e-05		CG11391	FBtr0083789	-0.564821	9.59937	8.14815	0.00492275	0.00417854		CG11337	FBtr0085811	-0.725062	13.8762	10.6041	0.00383852	0.00293336		CG10237	FBtr0308679	1.80309	4.97082	2.999	0.0029448	0.00177666
					CG10869	FBtr0077917	0.136859	11.3485	11.8552	0.00495785	0.00517919		CG1138	FBtr0081703	0.370645	1.1556	1.32669	0.00120627	0.00138485		CG11395	FBtr0086987	-0.427063	7.52383	6.64957	0.00472899	0.00417949		CG11340	FBtr0085766	-0.0797661	14.8909	14.5058	0.0054129	0.00527292		CG1024	FBtr0332175	-0.97998	0.879458	1.4995	0.00059263	0.00101045
					CG10874	FBtr0077849	-1.12627	1.39255	0.692662	0.000566538	0.000281799		CG11388	FBtr0072162	0.96111	2.08157	2.82097	0.0012921	0.00175107		CG11400	FBtr0086985	-1.37367	3.89164	2.33903	0.00559948	0.00336551		CG11362	FBtr0071836	-1.51526	1.8811	0.689981	0.00239936	0.000880078		CG10249	FBtr0303756	1.85614	21.043	13.3081	0.184588	0.116737
					CG10877	FBtr0083950	1.10069	6.26648	8.62747	0.00396362	0.00545697		CG11391	FBtr0083789	-0.529419	4.00071	3.32549	0.00205164	0.00170538		CG11406	FBtr0343437	0.0486341	4.92941	4.99715	0.000806513	0.000817597		CG1137	FBtr0081705	-0.744631	2.22508	1.55777	0.00128173	0.000897333		CG10252	FBtr0084475	-0.0700044	1.08871	1.12463	0.00123577	0.00127653
					CG10880	FBtr0330675	-1.20347	1.21608	0.537739	0.000912975	0.000403708		CG11395	FBtr0086987	0.161952	5.62025	5.90921	0.00353253	0.00371415		CG11407	FBtr0083790	0.0266309	7.52383	7.57835	0.00397245	0.00400124		CG11374	FBtr0306541	-1.6268	1.71009	0.521385	0.0011917	0.000363335		CG10253	FBtr0087428	0.386145	10.7384	9.55932	0.00391771	0.00348753
					CG10881	FBtr0083885	0.444298	2.60845	3.05752	0.00268359	0.0031456		CG11400	FBtr0086985	-1.6059	1.04079	0.305627	0.00149753	0.000439751		CG11413	FBtr0072305	-0.365851	0.778327	0.660969	0.00129505	0.00109978		CG11377	FBtr0078104	-1.22816	1.02605	0.407613	0.000582985	0.000231598		CG10254	FBtr0334770	-1.67368	1.53979	3.74875	0.00031303	0.0007621
					CG10887	FBtr0083864	-0.978546	2.42979	1.49501	0.0011333	0.000697299		CG11406	FBtr0343437	-1.25964	3.31068	1.88893	0.00054167	0.000309053		CG11414	FBtr0072307	-0.554003	5.44829	4.60399	0.00157967	0.00133488		CG1138	FBtr0081703	0.311816	2.22508	2.50451	0.00232263	0.00261431		CG10257	FBtr0087408	-0.324333	1.96861	2.24925	0.0014255	0.00162871
					CG10889	FBtr0083839	-0.135978	2.43455	2.30457	0.00111985	0.00106006		CG11407	FBtr0083790	-0.778309	5.7788	4.40471	0.00305111	0.00232561		CG1142	FBtr0081559	0.583242	1.29721	1.56695	0.000983482	0.00118798		CG11388	FBtr0072162	-1.15362	6.6635	4.02643	0.00413625	0.00249933		CG10262	FBtr0081262	1.18165	3.01621	2.06181	0.00334763	0.00228836
					CG10898	FBtr0082410	-0.0879751	1.05187	1.00733	0.000489695	0.00046896		CG11413	FBtr0072305	-1.48505	0.624472	0.143223	0.00103906	0.000238307		CG11423	FBtr0086834	-0.863897	11.156	8.59829	0.00520823	0.00401414		CG11391	FBtr0083789	-0.572608	9.92727	8.04081	0.00509091	0.00412349		CG10264	FBtr0083222	0.719831	2.41409	1.87438	0.00219463	0.00170398
					CG10899	FBtr0308616	0.0922059	1.22092	1.27294	0.0010382	0.00108243		CG11414	FBtr0072307	-1.41322	2.9142	1.48551	0.000844941	0.000430707		CG11447	FBtr0083815	0.375458	1.03777	1.18519	0.00105572	0.00120568		CG11395	FBtr0086987	-0.791212	11.896	8.81755	0.00747705	0.00554215		CG10265	FBtr0087421	-0.0175976	3.35264	3.37388	0.00428726	0.00431442
					CG1090	FBtr0335201	-1.68309	1.36284	0.39057	0.000195445	5.6e-05		CG1142	FBtr0081559	-0.0404972	0.697199	0.684088	0.000528581	0.000518642		CG11453	FBtr0083791	-0.206604	3.89164	3.65812	0.00193903	0.00182268		CG11400	FBtr0086985	-1.51127	4.61319	2.12219	0.00663769	0.00305351		CG10268	FBtr0081266	0.432966	1.34674	1.12463	0.00200408	0.00167355
					CG10903	FBtr0310411	-1.28747	0.370266	0.0472258	0.000213533	2.72e-05		CG11423	FBtr0086834	-0.313749	6.22594	5.61118	0.0029066	0.0026196		CG11454	FBtr0078116	-0.944496	1.29721	0.860399	0.00141308	0.000937254		CG11406	FBtr0343437	-0.680791	6.15093	4.70304	0.00100637	0.000769476		CG10274	FBtr0077018	0.96365	7.67742	5.81056	0.0158297	0.0119805
					CG10904	FBtr0343289	-0.586544	1.70859	1.28012	0.00169503	0.00126995		CG11447	FBtr0083815	-1.15352	1.78603	1.03102	0.00181692	0.00104885		CG11455	FBtr0306542	-0.72804	0.259442	0.14245	6.28e-06	3.45e-06		CG11407	FBtr0083790	-0.337956	10.4407	9.2737	0.00551254	0.00489636		CG10277	FBtr0081720	-0.351086	0.778662	0.937188	0.00227679	0.00274032
					CG10909	FBtr0082685	0.317105	1.7477	1.98089	0.00149121	0.00169018		CG11453	FBtr0083791	-1.21083	3.33392	2.01333	0.00166115	0.00100316		CG11459	FBtr0078623	-1.15354	0.259442	0.0740741	0.000229595	6.56e-05		CG11413	FBtr0072305	-1.15835	2.22312	1.18536	0.00369903	0.00197231		CG10280	FBtr0309318	-1.00254	0.239316	0.562313	0.0001761	0.00041377
					CG1091	FBtr0081641	-0.059854	1.23503	1.20117	0.000430923	0.000419109		CG11454	FBtr0078116	-1.163	0.910136	0.452174	0.000991433	0.000492564		CG11470	FBtr0339895	-0.292306	3.89164	3.56125	0.00536038	0.00490531		CG11414	FBtr0072307	-2.21215	8.54295	2.19744	0.00247694	0.000637123		CG10283	FBtr0300676	0.46975	6.7206	5.81056	0.00062517	0.00054052
					CG10910	FBtr0089630	-1.36176	17.7088	9.96465	0.00820992	0.00461968		CG11455	FBtr0306542	-0.0466004	0.223254	0.21551	5.41e-06	5.22e-06		CG11474	FBtr0071802	0.0979503	13.2316	13.5726	0.00598984	0.00614425		CG1142	FBtr0081559	-0.646831	1.54044	1.10379	0.00116788	0.000836836		CG10286	FBtr0081717	-0.746886	0.883879	1.31206	0.0004709	0.00069902
					CG10911	FBtr0086808	-1.06262	6.49834	4.12466	0.00428368	0.00271896		CG11459	FBtr0078623	-1.47321	0.455068	0.0869565	0.000402715	7.7e-05		CG11475	FBtr0071803	0.613736	12.1938	14.1709	0.00781153	0.00907812		CG11423	FBtr0086834	-1.06484	15.0356	9.84317	0.00701942	0.00459532		CG10289	FBtr0331789	-0.232621	5.53434	5.998	0.00404557	0.0043845
					CG10912	FBtr0086807	0.111846	3.42018	3.56273	0.00343391	0.00357704		CG11470	FBtr0339895	0.0757674	2.15227	2.21099	0.00296456	0.00304544		CG11498	FBtr0302562	0.130019	11.9344	12.3447	0.00160171	0.00165679		CG11447	FBtr0083815	-1.74281	4.27899	1.59025	0.004353	0.00161775		CG10298	FBtr0081710	-1.42206	0.197613	0.74975	0.0003208	0.00121713
					CG10914	FBtr0086745	-0.481762	5.13027	4.2589	0.00251114	0.00208463		CG11474	FBtr0071802	0.351805	6.03656	6.70588	0.00273271	0.00303571		CG11504	FBtr0085549	-0.406205	6.48606	5.76068	0.0033126	0.00294213		CG11453	FBtr0083791	-1.2449	9.58495	5.61541	0.00477576	0.00279791		CG10300	FBtr0084445	0.472838	5.229	4.4985	0.00422375	0.00363369
					CG10915	FBtr0086746	1.28624	7.03005	10.1118	0.00201031	0.00289157		CG11475	FBtr0071803	1.43268	7.70182	11.1044	0.0049339	0.00711367		CG11539	FBtr0085868	0.238269	1.29721	1.40741	0.00176252	0.00191224		CG11454	FBtr0078116	-0.083708	0.854295	0.817111	0.000930605	0.0008901		CG10301	FBtr0114504	-0.362302	2.10242	2.43669	0.00190955	0.00221316
					CG10916	FBtr0332853	0.324226	2.05211	2.32482	0.00201384	0.00228147		CG11498	FBtr0302562	0.382746	8.17863	9.12274	0.00109765	0.00122436		CG11550	FBtr0085867	1.2378	2.07554	2.90028	0.00119766	0.00167356		CG11455	FBtr0306542	-1.62485	0.683436	0.0610152	1.65e-05	1.48e-06		CG10306	FBtr0071670	-0.976245	1.79944	2.81156	0.00245155	0.00383047
					CG10918	FBtr0077218	-0.775842	1.74593	1.17556	0.00271951	0.00183109		CG11504	FBtr0085549	-0.968342	2.57334	1.70452	0.00131427	0.000870541		CG11555	FBtr0343777	-0.742002	1.03777	0.746439	0.00122379	0.000880234		CG11459	FBtr0078623	-1.42211	0.855799	0.223866	0.000757344	0.000198112		CG10307	FBtr0071671	-0.45309	4.9328	5.81056	0.00431189	0.00507917
					CG10919	FBtr0081739	-0.905699	0.356448	0.1297	0.000236685	8.61e-05		CG11539	FBtr0085868	1.6332	0.870774	1.51299	0.00118312	0.00205569		CG11562	FBtr0078130	-0.625902	1.03777	0.792023	0.00129237	0.00098633		CG11470	FBtr0339895	-0.814502	4.62131	3.27776	0.00636545	0.00451483		CG10311	FBtr0083324	-1.62746	0.469791	1.4995	0.00039117	0.00124854
					CG10920	FBtr0071150	0.589137	2.62694	3.22388	0.00153532	0.00188421		CG11550	FBtr0085867	0.789968	1.74155	2.25649	0.00100493	0.00130207		CG11563	FBtr0085831	1.53222	0.518885	0.894587	0.000532736	0.000918467		CG11474	FBtr0071802	-0.0707298	13.8396	13.5208	0.00626509	0.00612079		CG10317	FBtr0300678	-0.655577	1.68199	2.24925	0.00199052	0.00266184
					CG10924	FBtr0113093	0.364678	13.5097	15.1154	0.00162259	0.00181545		CG11555	FBtr0343777	0.354317	0.437117	0.525926	0.000515469	0.000620196		CG11576	FBtr0085852	-0.308207	2.85387	2.58689	0.000859857	0.00077942		CG11475	FBtr0071803	-0.0722509	13.8396	13.514	0.00886585	0.00865725		CG10321	FBtr0330228	-0.567624	6.73548	8.24725	0.00262387	0.0032128
					CG10927	FBtr0086705	0.794677	4.44623	5.7142	0.00379371	0.00487559		CG11562	FBtr0078130	1.57334	0.218559	0.480808	0.000272178	0.000598765		CG11598	FBtr0110781	-1.10543	2.62057	1.73538	0.00191843	0.00127041		CG11498	FBtr0302562	-0.873893	17.6295	12.6716	0.00236605	0.00170066		CG10324	FBtr0083356	-1.01215	1.89213	2.999	0.00107937	0.00171078
					CG10931	FBtr0089545	0.267497	2.39624	2.65055	0.00199023	0.00220146		CG11563	FBtr0085831	-0.812452	0.870774	0.551299	0.000894019	0.000566015		CG11600	FBtr0303840	-0.0877162	2.07554	2.01709	0.00156408	0.00152004		CG11504	FBtr0085549	-0.658783	7.87335	6.12163	0.00402112	0.00312647		CG10326	FBtr0083336	-1.58322	0.312408	1.12463	0.00036075	0.00129864
					CG10933	FBtr0086860	-0.694782	1.54044	1.07142	0.000883785	0.000614697		CG11576	FBtr0085852	-0.799651	1.31135	0.891582	0.000395105	0.00026863		CG11601	FBtr0343780	-0.55334	1.03777	0.820513	0.000792191	0.000626346		CG11539	FBtr0085868	-0.864373	2.90972	1.94733	0.00395342	0.00264583		CG10332	FBtr0072109	0.913692	2.31874	1.68694	0.00508497	0.00369943
					CG10934	FBtr0086859	-1.376	1.7116	0.705892	0.00164261	0.000677439		CG11598	FBtr0110781	-1.67942	1.82027	0.717874	0.00133256	0.00052553		CG11608	FBtr0303841	-1.65365	2.33498	1.12251	0.00159276	0.000765694		CG11550	FBtr0085867	-1.1396	3.4232	1.97025	0.0019753	0.0011369		CG10333	FBtr0081072	-0.952766	5.97834	8.62213	0.00236205	0.00340661
					CG10936	FBtr0086895	0.710539	22.0796	27.0865	0.000645924	0.000792396		CG11600	FBtr0303840	-2.1232	2.73041	0.799034	0.00205758	0.000602136		CG1161	FBtr0078785	-1.15354	0.259442	0.0740741	0.000157716	4.5e-05		CG11555	FBtr0343777	-0.946409	1.53773	0.899163	0.00181336	0.00106033		CG10336	FBtr0273194	2.1148	2.52446	1.31206	0.00273506	0.00142152
					CG10947	FBtr0081370	-0.341504	1.77411	1.52189	0.000125814	0.000107928		CG11601	FBtr0343780	-0.261812	1.09279	0.972391	0.000834193	0.000742283		CG11617	FBtr0308246	-1.15354	0.259442	0.0740741	0.000101583	2.9e-05		CG11562	FBtr0078130	0.967379	0.683436	1.054	0.000851104	0.00131258		CG10337	FBtr0081276	-0.0916281	0.895815	0.937188	0.00089047	0.0009316
					CG10949	FBtr0081367	0.929206	4.07587	5.42903	0.00233307	0.00310763		CG11608	FBtr0303841	-1.47321	0.455068	0.0869565	0.000310415	5.93e-05		CG11626	FBtr0113247	-0.12268	4.66996	4.50712	0.00223443	0.00215652		CG11563	FBtr0085831	-1.74998	1.88276	0.506757	0.00193302	0.000520285		CG10338	FBtr0343108	-1.63695	0.198055	0.937188	0.00300083	0.0141998
					CG10950	FBtr0086990	-0.28443	4.45015	3.99615	0.00227513	0.00204302		CG1161	FBtr0078785	0.150821	0.455068	0.492754	0.000276637	0.000299546		CG11629	FBtr0085950	-0.668878	3.63219	2.92023	0.00223795	0.00179928		CG11576	FBtr0085852	-1.6241	3.25204	1.26868	0.000979824	0.000382248		CG10339	FBtr0072288	0.497609	9.35735	8.05982	0.00436851	0.00376275
					CG10953	FBtr0086997	-0.837457	4.46209	3.12384	0.00286215	0.00200374		CG11617	FBtr0308246	-1.09306	0.218559	0.0363636	8.56e-05	1.42e-05		CG11630	FBtr0085909	-1.5073	2.07554	1.07123	0.001028	0.000530572		CG11598	FBtr0110781	-1.33235	5.99059	3.22547	0.0043855	0.00236125		CG10340	FBtr0083358	0.382989	1.74182	1.4995	0.00195272	0.00168105
					CG10958	FBtr0071153	-1.00632	4.02383	2.56594	0.00157119	0.00100193		CG11626	FBtr0113247	0.22481	3.34881	3.59429	0.0016023	0.00171975		CG11634	FBtr0343880	-1.14742	0.778327	0.410256	0.000714717	0.000376728		CG11600	FBtr0303840	-0.911989	6.33291	4.3433	0.00477235	0.00327303		CG10341	FBtr0081097	1.04092	2.40672	1.68694	0.00137292	0.00096232
					CG10959	FBtr0071157	-1.52836	2.79918	1.16732	0.00148734	0.000620255		CG11629	FBtr0085950	-0.110081	1.49577	1.43115	0.000921607	0.000881791		CG11635	FBtr0088739	0.0747661	2.07554	2.12536	0.00222221	0.00227554		CG11601	FBtr0343780	-0.825033	1.87945	1.23108	0.00143469	0.000939758		CG10343	FBtr0081098	-1.22677	0.0669024	0.374875	8.544e-05	0.00047877
					CG10962	FBtr0071263	1.48271	1.22215	2.05888	1.61e-05	2.71e-05		CG11630	FBtr0085909	-1.77293	1.29136	0.362361	0.000639605	0.000179476		CG11656	FBtr0082698	-1.56246	2.59442	1.34473	0.00217836	0.00112908		CG11608	FBtr0303841	-1.55538	6.50407	3.02826	0.00443661	0.00206566		CG10344	FBtr0071841	0.113183	2.34719	2.24925	0.00388607	0.00372393
					CG10970	FBtr0071356	-0.70412	0.350622	0.174556	0.000193821	9.65e-05		CG11634	FBtr0343880	-0.356197	1.06841	0.904918	0.000981089	0.000830962		CG11659	FBtr0083797	0.644256	6.81349	8.00923	0.00374162	0.00439826		CG1161	FBtr0078785	-1.24851	0.684639	0.206239	0.000416194	0.000125373		CG10345	FBtr0083360	-0.303555	1.98659	2.24925	0.00028283	0.00032022
					CG10979	FBtr0335518	-1.75217	1.58789	0.395137	0.000404868	0.000100749		CG11635	FBtr0088739	0.295735	1.24894	1.40324	0.0013372	0.0015024		CG11665	FBtr0086072	-0.632294	0.778327	0.575499	6.99e-05	5.17e-05		CG11617	FBtr0308246	-1.91444	1.19601	0.121245	0.00046829	4.75e-05		CG10347	FBtr0073603	-1.27086	1.03537	2.06181	0.00057488	0.00114482
					CG10993	FBtr0073837	-0.608414	0.697667	0.463823	0.000906061	0.000602368		CG11656	FBtr0082698	-1.07628	0.914761	0.490909	0.000768061	0.000412182		CG11668	FBtr0082705	0.0952139	4.15108	4.26496	0.00234392	0.00240822		CG11626	FBtr0113247	-0.861034	6.84639	4.83083	0.00327578	0.0023114		CG10348	FBtr0301647	-0.589317	0.974212	1.31206	0.00060062	0.00080892
					CG10996	FBtr0073836	0.36575	4.53484	5.12331	0.00363077	0.00410193		CG11659	FBtr0083797	-0.0990881	3.20166	3.09899	0.00175819	0.00170181		CG11670	FBtr0300072	1.18202	6.55143	8.66769	0.00280816	0.00371526		CG11629	FBtr0085950	-1.01579	3.07546	1.89048	0.00189492	0.0011648		CG10352	FBtr0331589	-0.134762	1.41424	1.4995	0.0010722	0.00113685
					CG11000	FBtr0308953	-0.744457	0.531635	0.29313	4.86e-05	2.68e-05		CG11665	FBtr0086072	-1.47321	0.455068	0.0869565	4.09e-05	7.81e-06		CG11671	FBtr0081829	-1.14742	0.778327	0.410256	0.00114628	0.000604207		CG11630	FBtr0085909	-1.16449	3.92976	2.25897	0.00194639	0.00111886		CG10353	FBtr0331592	-1.28981	2.04642	3.74875	0.0003373	0.00061789
					CG11007	FBtr0086464	2.21006	3.93667	7.10993	0.00325345	0.00587598		CG11668	FBtr0082705	-0.44754	5.03119	4.34444	0.00284087	0.0024531		CG11672	FBtr0081865	-1.10481	1.03777	0.603989	0.000895401	0.000521129		CG11634	FBtr0343880	-1.03518	1.19601	0.614861	0.00109827	0.000564611		CG10357	FBtr0300062	0.172353	7.12983	6.74775	0.00617301	0.00584221
					CG11018	FBtr0086472	1.23589	2.39624	3.57123	0.00184043	0.00274288		CG11670	FBtr0300072	0.456858	7.31809	8.30202	0.00313677	0.00355852		CG11686	FBtr0082735	-0.977496	0.518885	0.279202	0.000277479	0.000149306		CG11635	FBtr0088739	-0.792265	3.08088	2.15603	0.00329858	0.00230838		CG10359	FBtr0290290	-0.163202	5.31609	5.62313	0.0399706	0.0422792
					CG11023	FBtr0300690	-1.27234	0.997213	0.417647	0.000510083	0.00021363		CG11671	FBtr0081829	-1.11966	0.2324	0.047619	0.000342267	7.01e-05		CG11693	FBtr0081860	-0.759689	1.29721	0.945869	0.000683823	0.000498613		CG11656	FBtr0082698	-1.91941	3.4232	0.976016	0.00287422	0.000819493		CG10361	FBtr0076084	1.7442	8.90451	5.62313	0.00512933	0.00323913
					CG11029	FBtr0079136	0.657741	6.79544	8.31278	0.0050599	0.00618971		CG11672	FBtr0081865	-1.71157	0.689655	0.135307	0.000595043	0.000116744		CG11694	FBtr0081859	-1.04676	1.03777	0.626781	0.00117661	0.000710636		CG11659	FBtr0083797	-1.1208	12.207	7.73354	0.00670348	0.00424686		CG10362	FBtr0073590	-1.15345	4.06779	6.56031	0.00108071	0.00174291
					CG1103	FBtr0111220	-1.49078	0.584073	0.102412	0.000271157	4.75e-05		CG11686	FBtr0082735	-1.14379	0.457381	0.171717	0.000244589	9.18e-05		CG11698	FBtr0081833	-0.860976	2.33498	1.7037	0.0026716	0.00194932		CG11665	FBtr0086072	-1.28747	1.70859	0.76808	0.00015354	6.9e-05		CG10366	FBtr0081259	0.475531	6.7318	5.81056	0.00358075	0.00309073
					CG11030	FBtr0332554	-0.0894978	3.82197	3.69752	0.000107999	0.000104482		CG11693	FBtr0081860	-0.77468	1.83908	1.32981	0.000969468	0.000701007		CG11703	FBtr0083744	-0.568938	5.70773	4.80342	0.00446964	0.00376149		CG11668	FBtr0082705	-0.948776	9.58495	6.55964	0.00541217	0.00370392		CG10375	FBtr0300681	-0.958639	0.377542	0.74975	0.00061994	0.00123112
					CG11034	FBtr0342609	1.24873	11.4659	16.1435	0.00331098	0.00466172		CG11694	FBtr0081859	-1.44067	0.689655	0.223044	0.000781922	0.000252885		CG1172	FBtr0309312	-1.15354	0.259442	0.0740741	7e-05	2e-05		CG11670	FBtr0300072	-0.0732808	9.75611	9.51856	0.00418179	0.00407997		CG10376	FBtr0081128	-1.51715	0.936487	2.24925	0.00072822	0.00174903
					CG11035	FBtr0081816	0.664031	1.48106	1.9	0.001833	0.00235148		CG11698	FBtr0081833	-0.524557	1.37931	1.10254	0.00157816	0.00126148		CG11722	FBtr0082205	-0.934262	0.778327	0.478632	0.000839619	0.000516324		CG11671	FBtr0081829	-1.35369	1.02696	0.345174	0.00151246	0.000508356		CG10383	FBtr0089628	0.0994288	6.38918	6.18544	0.0808757	0.0782967
					CG1104	FBtr0305316	-0.777961	3.17578	2.25721	0.00111588	0.000793118		CG11703	FBtr0083744	0.291619	3.1546	3.45567	0.00247032	0.00270609		CG11723	FBtr0077852	-0.806302	4.92941	3.80627	0.00275386	0.00212641		CG11672	FBtr0081865	-0.974482	1.7116	0.999359	0.00147679	0.00086226		CG10384	FBtr0342992	0.68346	6.90893	5.62313	0.0697872	0.0567993
					CG11041	FBtr0300692	0.844679	2.39624	3.19929	0.00346778	0.00462995		CG1172	FBtr0309312	-0.860246	0.227534	0.0850242	6.14e-05	2.29e-05		CG11737	FBtr0310048	-0.466081	2.85387	2.45014	0.000812142	0.000697252		CG11686	FBtr0082735	-0.931578	1.02696	0.557769	0.000549176	0.000298272		CG10395	FBtr0335259	-1.74275	0.396846	1.4995	0.0036745	0.0138843
					CG11043	FBtr0079289	-0.0520097	0.869484	0.846302	0.00123858	0.00120556		CG11722	FBtr0082205	-1.32644	0.689655	0.260042	0.000743965	0.00028052		CG11739	FBtr0078914	-1.32504	0.778327	0.353276	0.000305706	0.000138757		CG11693	FBtr0081860	-1.38725	1.88443	0.79334	0.000993373	0.000418208		CG10396	FBtr0086089	-1.46084	0.0916593	0.562313	0.00017294	0.00106097
					CG11044	FBtr0086313	0.459469	7.70219	8.89958	0.00248298	0.00286898		CG11723	FBtr0077852	-0.262765	1.85154	1.66591	0.00103438	0.000930674		CG11741	FBtr0339331	1.08035	0.259442	0.433048	0.000567708	0.00094759		CG11694	FBtr0081859	-0.360361	1.7116	1.44821	0.00194059	0.00164197		CG10399	FBtr0079351	-0.153414	3.54627	3.74875	0.00382967	0.00404833
					CG1105	FBtr0081645	-0.821071	2.99935	2.07491	0.00101811	0.000704313		CG11737	FBtr0310048	0.257646	1.83908	2.00846	0.000523358	0.000571559		CG11753	FBtr0334317	1.50585	0.259442	0.501425	0.000312205	0.000603399		CG11698	FBtr0081833	-0.425145	2.39624	1.99204	0.00274169	0.00227922		CG10405	FBtr0110773	0.495497	1.16092	0.937188	0.00098134	0.00079221
					CG11050	FBtr0079291	-0.297427	5.3908	4.83288	0.000884608	0.000793056		CG11739	FBtr0078914	-0.758791	0.476011	0.28734	0.000186964	0.000112859		CG11755	FBtr0337072	0.0730271	1.55665	1.59544	0.00191706	0.00196483		CG11703	FBtr0083744	-1.06427	8.21567	5.27296	0.00643357	0.00412917		CG10407	FBtr0336487	2.6001	2.80268	1.31206	0.00266922	0.00124958
					CG11052	FBtr0308077	0.0864658	0.555399	0.583226	0.000529961	0.000556513		CG11741	FBtr0339331	1.54396	0.229885	0.485201	0.000503031	0.00106171		CG11760	FBtr0081907	-1.52044	0.778327	0.290598	0.000821887	0.000306862		CG1172	FBtr0309312	-1.23692	0.513479	0.118904	0.000138479	3.21e-05		CG1041	FBtr0110774	0.065325	3.07044	2.999	0.191902	0.187438
					CG11060	FBtr0089045	-0.566792	3.3008	2.60465	0.00137419	0.00108437		CG11753	FBtr0334317	-0.40524	0.22869	0.161616	0.000275199	0.000194484		CG11762	FBtr0081912	1.16729	1.55665	2.17664	0.00145482	0.00203424		CG11722	FBtr0082205	-1.85434	1.36928	0.221997	0.00147711	0.000239479		CG10413	FBtr0343829	0.583148	12.8795	10.8714	0.0487858	0.0411795
					CG11068	FBtr0073854	-0.280291	2.97109	2.6566	0.00224572	0.00200801		CG11755	FBtr0337072	-0.503954	2.05821	1.69495	0.00253475	0.00208738		CG11768	FBtr0081943	-0.131345	1.29721	1.23647	6.83e-05	6.51e-05		CG11723	FBtr0077852	-1.39403	6.6635	3.47687	0.00372263	0.00194239		CG10418	FBtr0075954	-1.40813	0.818597	1.87438	0.00199172	0.00456053
					CG11069	FBtr0084712	-0.388865	9.06967	7.90134	0.00316126	0.00275404		CG11760	FBtr0081907	-1.11315	0.22869	0.0444444	0.000241489	4.69e-05		CG11771	FBtr0084748	0.371042	9.59937	10.5527	0.00331241	0.00364138		CG11737	FBtr0310048	-0.721189	2.5674	1.84253	0.000730619	0.00052434		CG10420	FBtr0084870	-0.597696	4.80666	5.998	0.00355522	0.00443639
					CG11070	FBtr0079297	-0.205873	5.3908	5.00462	0.00152887	0.00141935		CG11762	FBtr0081912	-1.18829	1.37214	0.745455	0.00128238	0.000696686		CG11777	FBtr0088273	-0.181785	2.07554	1.95442	0.00198997	0.00187384		CG11739	FBtr0078914	-0.774423	0.513479	0.266439	0.000201681	0.00010465		CG10424	FBtr0075033	0.202697	2.82272	2.62413	0.00288033	0.00267768
					CG11073	FBtr0336638	-0.953447	3.94723	2.57674	0.000479207	0.000312825		CG11768	FBtr0081943	-1.35035	2.05821	1.08485	0.000108413	5.71e-05		CG11779	FBtr0083749	-0.164442	7.78327	7.4359	0.00142212	0.00135865		CG11741	FBtr0339331	-0.930396	0.684639	0.328134	0.00149812	0.000718018		CG10425	FBtr0084867	0.284402	2.69909	2.43669	0.00235934	0.00212997
					CG11085	FBtr0073656	1.22481	0.87121	1.41734	0.000177725	0.000289135		CG11771	FBtr0084748	-1.28171	7.14412	4.40735	0.00246519	0.00152082		CG11781	FBtr0084797	-0.938689	2.33498	1.64672	0.00437262	0.00308375		CG11753	FBtr0334317	-0.729097	0.684639	0.405267	0.000823874	0.000487686		CG10428	FBtr0081132	-0.161677	3.17875	3.37388	0.00165044	0.00175175
					CG11089	FBtr0303476	0.363114	7.49992	8.41585	0.00169989	0.00190749		CG11777	FBtr0088273	1.39594	1.67559	2.57938	0.00160651	0.00247304		CG11786	FBtr0113282	0.902073	3.11331	3.95442	0.00287206	0.00364798		CG11755	FBtr0337072	-0.818156	1.7116	1.11362	0.00210788	0.00137145		CG10433	FBtr0071690	-0.529645	0.0981432	0.187438	0.0008111	0.00154907
					CG1109	FBtr0078714	-0.51314	1.58789	1.23858	0.000330192	0.000257555		CG11779	FBtr0083749	0.343652	6.3092	6.96099	0.00115279	0.00127188		CG11788	FBtr0086277	0.183878	16.0854	16.8575	0.0110401	0.01157		CG11760	FBtr0081907	-1.12975	1.54044	0.77779	0.00162665	0.00082132		CG10435	FBtr0081820	-0.977969	0.7514	1.31206	0.00038337	0.00066942
					CG11095	FBtr0073827	-0.206911	1.56975	1.42934	0.00133143	0.00121233		CG11781	FBtr0084797	1.4725	1.33952	2.11429	0.00250847	0.00395934		CG11790	FBtr0084761	0.151329	3.89164	4.06268	0.00221746	0.00231492		CG11762	FBtr0081912	-0.175697	2.22508	2.06762	0.00207951	0.00193236		CG10440	FBtr0308642	-0.161088	3.3578	3.56131	0.00032698	0.0003468
					CG11099	FBtr0086315	1.16402	5.47711	7.70723	0.00184663	0.00259853		CG11786	FBtr0113282	0.652559	2.23254	2.74204	0.00205954	0.00252956		CG11791	FBtr0334504	-0.257114	0.518885	0.45584	0.000157956	0.000138764		CG11768	FBtr0081943	-1.63236	4.27899	1.76064	0.000225388	9.27e-05		CG10444	FBtr0086305	-1.18882	4.95992	8.05982	0.00272523	0.00442847
					CG11103	FBtr0100218	-0.131822	0.52325	0.481098	0.00059937	0.000551085		CG11788	FBtr0086277	-0.357174	5.96608	5.28957	0.00409477	0.00363046		CG11807	FBtr0310140	-0.415666	5.44829	4.81481	0.0017187	0.00151887		CG11771	FBtr0084748	-1.01219	14.3774	9.65114	0.00496115	0.00333028		CG10445	FBtr0300685	-0.784946	2.28352	3.18644	0.00074044	0.00103322
					CG11106	FBtr0073446	-0.455123	0.52325	0.377716	0.000972584	0.000702074		CG11790	FBtr0084761	-0.16928	2.67905	2.52571	0.00152652	0.00143915		CG11808	FBtr0087366	-0.490195	1.55665	1.2963	0.00181217	0.00150908		CG11777	FBtr0088273	-0.715359	3.41718	2.50576	0.0032763	0.00240245		CG10459	FBtr0088468	0.611299	3.44533	2.81156	0.00355922	0.00290451
					CG11107	FBtr0088966	-1.24368	3.64116	1.9802	0.000955685	0.000519737		CG11791	FBtr0334504	-0.778771	1.11627	0.757551	0.000339808	0.000230609		CG11825	FBtr0329868	-0.303832	1.29721	1.1567	0.00101583	0.000905791		CG11779	FBtr0083749	-0.68902	10.7831	8.3308	0.00197023	0.00152216		CG10462	FBtr0081325	1.13652	6.5056	4.68594	0.00204257	0.00147125
					CG11110	FBtr0086231	0.692172	2.75088	3.48531	0.00340456	0.0043135		CG11807	FBtr0310140	1.24794	3.69268	5.24546	0.00116488	0.00165472		CG11828	FBtr0308601	0.0494779	9.59937	9.7265	0.00470096	0.00476322		CG11781	FBtr0084797	-1.33936	3.4232	1.71556	0.00641048	0.00321266		CG10463	FBtr0081290	1.35581	9.75332	6.74775	0.00487422	0.00337219
					CG11112	FBtr0113047	-0.035177	0.866943	0.851273	0.0012474	0.00122485		CG11808	FBtr0087366	-0.644256	1.23436	0.898782	0.00143698	0.00104631		CG11835	FBtr0078076	-0.608942	22.5715	19.0228	0.00899621	0.00758182		CG11786	FBtr0113282	-1.16894	5.64827	3.34656	0.00521058	0.00308723		CG10465	FBtr0086094	-1.46496	0.090333	0.562313	9.469e-05	0.00058943
					CG11113	FBtr0113048	0.223637	0.694227	0.780114	0.00139683	0.00156965		CG11825	FBtr0329868	0.709191	0.418898	0.597015	0.000328033	0.000467514		CG11836	FBtr0084768	-0.70947	2.85387	2.23932	0.0018051	0.00141639		CG11788	FBtr0086277	0.129964	15.0356	15.6693	0.0103196	0.0107545		CG10466	FBtr0081291	0.679059	2.1565	1.68694	0.00413122	0.00323168
					CG11120	FBtr0084716	-1.91695	4.186	1.30868	0.00154237	0.000482197		CG11828	FBtr0308601	-0.42674	4.10455	3.53902	0.00201006	0.00173311		CG11837	FBtr0085360	0.877157	5.96718	7.4188	0.00486719	0.00605123		CG11790	FBtr0084761	0.338111	5.64827	6.31403	0.00321839	0.00359774		CG10467	FBtr0077063	-0.681993	3.59402	4.68594	0.00328521	0.00428331
					CG11122	FBtr0073481	-0.211758	23.2208	21.6674	0.00207273	0.00193407		CG11835	FBtr0078076	0.24663	10.5528	11.34	0.00420598	0.00451975		CG11839	FBtr0304718	-0.187515	2.59442	2.44444	0.0026286	0.00247664		CG11791	FBtr0334504	-0.435932	1.36928	1.09957	0.000416827	0.000334724		CG10469	FBtr0077064	1.21534	6.88742	4.87338	0.00799004	0.00565357
					CG11123	FBtr0088971	0.0457471	1.90727	1.94339	0.000870107	0.000886583		CG11836	FBtr0084768	1.24288	1.33952	1.99347	0.000847263	0.00126089		CG11841	FBtr0085361	-1.03128	4.92941	3.49288	0.00407053	0.00288429		CG11807	FBtr0310140	-1.01658	9.22639	6.09524	0.00291053	0.00192279		CG10470	FBtr0081146	1.38124	1.56086	0.937188	0.00236853	0.00142214
					CG11125	FBtr0336911	-0.809324	2.25405	1.52564	0.0011673	0.000790076		CG11837	FBtr0085360	-0.163625	3.67249	3.4755	0.0029955	0.00283483		CG11842	FBtr0085362	0.0256646	7.00495	7.05413	0.00568122	0.00572111		CG11808	FBtr0087366	-1.63973	4.44234	1.827	0.00517152	0.00212689		CG10472	FBtr0077066	-0.386831	2.90701	3.37388	0.00197086	0.00228737
					CG11127	FBtr0088975	-1.16823	2.94761	1.64066	0.00182401	0.00101526		CG11839	FBtr0304718	0.746369	2.67905	3.3551	0.00271433	0.00339929		CG11843	FBtr0085363	-0.11499	4.92941	4.76923	0.0037486	0.00362679		CG11825	FBtr0329868	-0.819957	1.54457	0.990631	0.00120953	0.000775749		CG10474	FBtr0086561	-1.26076	2.20115	3.93619	0.00214746	0.00384018
					CG1113	FBtr0078779	-0.413449	1.94716	1.61871	0.000947522	0.000787694		CG11841	FBtr0085361	-1.35103	3.03591	1.65476	0.00250694	0.00136644		CG11851	FBtr0084808	-0.968708	9.08048	6.71795	0.00359623	0.00266057		CG11828	FBtr0308601	-0.930563	12.6658	8.81256	0.00620266	0.00431565		CG10476	FBtr0086562	0.236971	4.2623	3.93619	0.0063807	0.0058925
					CG11134	FBtr0073818	0.309497	1.74417	1.97163	0.00168682	0.0019068		CG11842	FBtr0085362	-0.0300325	3.90331	3.86529	0.0031657	0.00313487		CG11852	FBtr0084809	-0.0498864	4.41052	4.34758	0.00347285	0.00342329		CG11835	FBtr0078076	-0.683248	21.3761	16.7081	0.00851977	0.00665927		CG10477	FBtr0077068	1.89283	5.06897	2.999	0.0058264	0.00344713
					CG11138	FBtr0073662	-2.16676	2.61363	0.422069	0.000218312	3.53e-05		CG11843	FBtr0085363	-0.386433	2.59235	2.24501	0.00197137	0.00170723		CG11854	FBtr0339259	-1.10772	4.15108	2.82621	0.00341934	0.00232802		CG11836	FBtr0084768	-1.26255	5.47711	3.05822	0.00346433	0.00193436		CG10479	FBtr0332041	-0.269777	5.63263	6.18544	0.00071065	0.0007804
					CG11141	FBtr0088999	-0.4102	3.81455	3.24457	0.00128696	0.00109466		CG11851	FBtr0084808	-0.515501	4.48551	3.76276	0.00177644	0.0014902		CG11857	FBtr0084814	-1.73359	0.778327	0.222222	0.000415551	0.000118645		CG11837	FBtr0085360	-0.865834	10.2696	7.32546	0.0083765	0.00597509		CG10481	FBtr0081312	1.11802	6.47598	4.68594	0.00283785	0.00205344
					CG11145	FBtr0089004	-0.815392	1.5605	1.00807	0.00226487	0.00146309		CG11852	FBtr0084809	0.651486	3.58841	4.34099	0.00282552	0.0034181		CG11858	FBtr0084815	0.54012	1.29721	1.54701	0.00236286	0.00281787		CG11839	FBtr0304718	-1.2175	7.70219	4.52935	0.00780364	0.00458901		CG10483	FBtr0077077	-0.0179977	8.75862	8.80957	0.00274651	0.00276249
					CG11147	FBtr0079166	0.629424	11.1185	13.4091	0.00146895	0.00177158		CG11854	FBtr0339259	0.630968	1.79421	2.20748	0.00147793	0.00181836		CG11859	FBtr0084816	0.218556	2.59442	2.76923	0.00135621	0.00144758		CG11841	FBtr0085361	-1.1381	7.88034	4.85282	0.0065073	0.00400728		CG10486	FBtr0114644	1.90243	19.476	12.1834	0.0083912	0.00524922
					CG11149	FBtr0079169	1.10693	5.38551	7.46099	0.00194072	0.00268865		CG11857	FBtr0084814	-0.681117	0.669762	0.44898	0.000357588	0.000239711		CG11864	FBtr0080784	-0.843589	1.03777	0.706553	0.00123397	0.000840134		CG11842	FBtr0085362	-0.447914	9.24263	7.86181	0.00749605	0.00637617		CG10492	FBtr0081148	-0.91549	3.49234	5.06081	0.00275421	0.00399118
					CG1115	FBtr0305001	0.738257	0.531043	0.767531	0.000388758	0.000561882		CG11858	FBtr0084815	0.991686	1.11627	1.57306	0.00203328	0.00286532		CG11865	FBtr0080753	-0.853204	2.33498	1.7094	0.00294821	0.00215833		CG11843	FBtr0085363	-0.980432	7.70219	5.14716	0.00585718	0.00391419		CG10494	FBtr0071700	0.525547	7.04553	5.998	0.00403063	0.00343135
					CG11151	FBtr0073819	-0.436759	0.697667	0.529799	0.000514125	0.000390419		CG11859	FBtr0084816	0.0530226	2.00928	2.04735	0.00105033	0.00107023		CG11866	FBtr0088423	0.507475	2.85387	3.29345	0.000759411	0.000876383		CG11851	FBtr0084808	-1.07673	12.3235	7.97885	0.0048806	0.00315994		CG10495	FBtr0081150	-1.41927	0.296345	0.937188	0.00023689	0.00074915
					CG11158	FBtr0073812	-1.21739	2.44183	1.27693	0.00142965	0.000747614		CG11864	FBtr0080784	0.134615	0.848826	0.90169	0.00100931	0.00107216		CG11873	FBtr0330300	-0.72744	39.4352	32.1168	0.000859006	0.000699591		CG11852	FBtr0084809	-1.2066	8.04451	4.77218	0.00633426	0.00375762		CG10496	FBtr0071701	0.0637625	15.8656	15.5573	0.00627595	0.006154
					CG11159	FBtr0086248	-1.19764	1.54044	0.731959	0.00180591	0.000858099		CG11865	FBtr0080753	0.0367624	1.90986	1.936	0.00241144	0.00244444		CG11876	FBtr0085366	-0.324028	4.15108	3.76353	0.00132792	0.00120395		CG11854	FBtr0339259	-1.27162	6.16175	3.4551	0.00507558	0.00284605		CG10505	FBtr0071619	1.27254	32.5547	23.4297	0.00706482	0.00508457
					CG1116	FBtr0334907	0.678268	1.77014	2.27075	0.000941565	0.00120785		CG11866	FBtr0088423	-0.460911	2.26948	1.88772	0.000603907	0.000502319		CG11878	FBtr0084821	-0.608968	6.7455	5.61823	0.00481478	0.00401016		CG11857	FBtr0084814	-1.74036	1.19812	0.220661	0.000639679	0.000117812		CG10510	FBtr0078310	0.55768	2.7318	2.24925	0.00153818	0.00126647
					CG11160	FBtr0073391	-1.22203	3.48833	1.91874	0.00072871	0.000400824		CG11873	FBtr0330300	0.332017	26.2577	28.7458	0.000571964	0.00062616		CG11880	FBtr0085371	-0.328684	15.826	14.4672	0.00325102	0.00297191		CG11858	FBtr0084815	-0.568928	2.5674	1.99557	0.0046765	0.00363491		CG10512	FBtr0078298	1.10873	1.43781	0.937188	0.00124594	0.00081212
					CG11162	FBtr0073811	-0.250839	1.22092	1.0794	0.00134759	0.00119139		CG11876	FBtr0085366	-1.89694	2.79795	0.978375	0.000895058	0.00031298		CG11882	FBtr0085411	-0.104152	6.7455	6.55271	0.00583521	0.00566843		CG11859	FBtr0084816	-1.27458	6.16175	3.4488	0.00322099	0.00180282		CG10513	FBtr0114505	-0.281329	4.40716	4.87338	0.0033062	0.00365595
					CG11164	FBtr0073809	0.410398	2.61625	3.03149	0.0020568	0.00238325		CG11878	FBtr0084821	0.302334	4.24182	4.64653	0.00302771	0.00331658		CG11883	FBtr0339461	0.0209423	19.9771	20.0855	0.000848319	0.000852922		CG11864	FBtr0080784	-1.41493	3.41718	1.61444	0.00406324	0.00191967		CG10514	FBtr0084864	-0.419581	3.85028	4.4985	0.00295494	0.00345242
					CG11165	FBtr0088853	-0.963079	0.173222	0.0109883	0.000276712	1.76e-05		CG11880	FBtr0085371	1.63347	9.03954	13.4605	0.00185693	0.00276511		CG11885	FBtr0078089	-1.3538	1.55665	0.837607	0.00280478	0.0015092		CG11865	FBtr0080753	-0.692834	5.80921	4.40926	0.00733486	0.00556725		CG10516	FBtr0075512	-0.365717	1.9328	2.24925	0.00138255	0.00160891
					CG11168	FBtr0337010	0.143845	8.19759	8.59126	0.00193203	0.00202481		CG11882	FBtr0085411	0.90475	3.24043	4.2196	0.00280314	0.00365017		CG11889	FBtr0100614	0.429794	6.48606	7.25356	0.00213638	0.00238918		CG11866	FBtr0088423	-0.695657	5.80921	4.40356	0.00154582	0.00117178		CG10527	FBtr0071541	1.15394	7.542	5.43569	0.00350465	0.00252588
					CG11170	FBtr0071786	1.08377	6.48699	8.90594	0.00119841	0.00164529		CG11883	FBtr0339461	0.190264	10.4079	11.0055	0.000441966	0.000467346		CG11891	FBtr0300132	-0.758398	1.8161	1.36182	0.000598187	0.000448558		CG11873	FBtr0330300	-0.994528	58.879	40.5829	0.00128254	0.000884004		CG10543	FBtr0303195	0.0586487	11.6454	11.4337	0.401567	0.394265
					CG11178	FBtr0073805	0.417931	1.0465	1.25786	0.000271889	0.000326801		CG11885	FBtr0078089	1.20943	0.622594	1.01449	0.00112179	0.00182792		CG11892	FBtr0089644	-0.0592454	7.78327	7.65812	0.00459461	0.00452073		CG11876	FBtr0085366	-0.791756	7.70219	5.63885	0.00246391	0.00180386		CG10553	FBtr0084853	0.546753	4.68862	3.93619	0.00322686	0.00270901
					CG11180	FBtr0342722	0.902957	6.33291	8.30282	0.00265086	0.00347543		CG11889	FBtr0100614	1.27369	4.26124	5.96854	0.00140357	0.00196592		CG11893	FBtr0084827	-1.54466	4.92941	2.77778	0.00333745	0.00188069		CG11878	FBtr0084821	-0.625231	9.07147	7.17713	0.00647499	0.00512286		CG10555	FBtr0343353	-0.885392	0.0381668	0.187438	1.204e-05	5.915e-05
					CG11191	FBtr0088868	-0.4151	1.5605	1.27927	0.00106084	0.000869658		CG11891	FBtr0300132	-0.91868	0.893016	0.531429	0.000294142	0.000175042		CG11897	FBtr0085386	-0.473863	19.9771	17.5242	0.00291764	0.0025594		CG11880	FBtr0085371	-0.285953	18.3141	16.6314	0.00376214	0.00341647		CG10559	FBtr0289942	0.134127	4.70572	4.4985	0.00327925	0.00313484
					CG11192	FBtr0290122	0.557938	4.11515	4.94672	0.00434088	0.00521806		CG11892	FBtr0089644	-0.533747	4.24182	3.52735	0.00250403	0.00208226		CG11898	FBtr0273260	-0.131907	29.0576	28.0741	0.00542523	0.00524161		CG11882	FBtr0085411	0.525734	7.02378	8.28287	0.00607593	0.00716511		CG10560	FBtr0084852	0.100592	1.36973	1.31206	0.00095853	0.00091817
					CG11200	FBtr0086299	1.27815	5.81943	8.40415	0.00140295	0.00202607		CG11893	FBtr0084827	-0.873784	1.55583	1.04	0.00105337	0.00070413		CG11899	FBtr0085390	0.678188	8.30216	9.82336	0.00629906	0.00745323		CG11883	FBtr0339461	-0.113981	23.7494	22.8869	0.00100851	0.000971883		CG10561	FBtr0081155	-0.27432	4.76289	5.24825	0.00302214	0.00333011
					CG11208	FBtr0086322	0.643167	8.56558	10.4129	0.00323474	0.00393236		CG11897	FBtr0085386	0.1601	12.5297	13.1174	0.00182995	0.00191578		CG11902	FBtr0300735	-0.423938	17.3826	15.4644	0.00363882	0.00323726		CG11885	FBtr0078089	-1.26773	2.39203	1.18749	0.00430996	0.00213963		CG10562	FBtr0084851	1.19462	3.28294	2.24925	0.00235336	0.00161237
					CG11210	FBtr0088781	-0.589381	3.46443	2.70945	0.000954653	0.000746612		CG11898	FBtr0273260	1.01593	15.7701	20.4132	0.00294438	0.00381127		CG11906	FBtr0086563	-0.417894	9.85881	8.75783	0.00386166	0.00343041		CG11889	FBtr0100614	-0.534483	8.07337	6.62133	0.00265921	0.00218094		CG10565	FBtr0305502	-1.24739	1.16991	2.24925	0.00046684	0.00089755
					CG11211	FBtr0086005	0.148606	1.23503	1.31909	0.00176432	0.00188442		CG11899	FBtr0085390	0.78122	5.18469	6.45614	0.00393376	0.00489844		CG11911	FBtr0078098	-0.685766	1.29721	0.980057	0.00134287	0.00101455		CG11891	FBtr0300132	-1.48194	3.08088	1.35094	0.00101478	0.000444975		CG10566	FBtr0305500	-1.29847	0.143973	0.562313	0.0002478	0.00096784
					CG11221	FBtr0079303	-0.300482	10.6182	9.57175	0.000805752	0.000726343		CG11902	FBtr0300735	1.10468	9.29448	12.3175	0.00194567	0.0025785		CG11912	FBtr0078099	1.83432	0.518885	0.968661	0.000581709	0.00108594		CG11892	FBtr0089644	-0.339164	8.72915	7.73746	0.00515298	0.00456757		CG10570	FBtr0343834	-1.43306	0.193339	0.74975	0.00087484	0.00339254
					CG11227	FBtr0077273	-0.338511	5.58134	4.92731	0.00215745	0.00190464		CG11906	FBtr0086563	1.28064	2.9142	4.20887	0.00114148	0.0016486		CG11913	FBtr0273265	0.281279	8.04272	8.65527	0.00459847	0.0049487		CG11893	FBtr0084827	-1.04254	5.81943	3.71118	0.00394003	0.00251265		CG10576	FBtr0077121	0.198589	5.20248	4.87338	0.00172439	0.00161531
					CG11236	FBtr0079339	1.38406	9.22564	13.454	0.00688995	0.0100478		CG11911	FBtr0078098	-1.59915	1.04398	0.311677	0.00108073	0.000322647		CG11920	FBtr0084769	-1.55767	3.89164	2.13105	0.00259442	0.0014207		CG11897	FBtr0085386	-1.04781	28.0702	18.7502	0.00409963	0.00273846		CG10581	FBtr0078326	-0.874896	0.542146	0.937188	0.00085783	0.00148289
					CG1124	FBtr0078841	-0.225664	1.70974	1.55318	0.000559286	0.000508072		CG11912	FBtr0078099	-1.78416	1.04398	0.226953	0.00117038	0.000254432		CG11927	FBtr0077386	-0.69288	5.96718	4.82051	0.00340787	0.00275301		CG11898	FBtr0273260	-0.554227	36.457	30.0936	0.00680677	0.00561867		CG10584	FBtr0078327	-1.37782	0.31506	0.937188	0.00038236	0.00113736
					CG11257	FBtr0086525	0.489186	10.7736	12.5138	0.00607989	0.00706198		CG11913	FBtr0273265	0.473408	4.66749	5.35843	0.00266866	0.00306371		CG11929	FBtr0077377	-0.859143	26.7226	20.8205	0.00586278	0.0045679		CG11899	FBtr0085390	-0.196998	9.41379	8.79606	0.00714248	0.00667379		CG10585	FBtr0078287	-1.01524	0.730032	1.31206	0.00046117	0.00082885
					CG1126	FBtr0078872	0.727965	0.555399	0.789677	0.000385159	0.000547627		CG11920	FBtr0084769	-1.1831	4.68833	2.95918	0.00312555	0.00197279		CG11951	FBtr0306020	-0.00767232	10.0637	10.0433	0.00297126	0.00296526		CG11902	FBtr0300735	-0.627368	25.5028	20.4194	0.00533867	0.00427453		CG10587	FBtr0339891	1.03394	1.15119	0.74975	0.00170043	0.00110746
					CG11266	FBtr0089635	0.814865	1.04756	1.45974	0.000201841	0.00028126		CG11927	FBtr0077386	-0.247493	3.95499	3.63086	0.0022587	0.00207359		CG11961	FBtr0086520	-0.102813	24.647	23.9943	0.00530957	0.00516896		CG11906	FBtr0086563	-0.659884	16.2316	12.77	0.00635786	0.00500196		CG10588	FBtr0078284	-0.653729	2.88594	3.74875	0.00090867	0.00118034
					CG11269	FBtr0071765	0.300728	1.53639	1.73925	0.00475663	0.00538468		CG11929	FBtr0077377	-0.601597	11.865	9.7272	0.00260311	0.00213409		CG11964	FBtr0082015	-0.324757	2.33498	2.09687	0.00113294	0.0010174		CG11911	FBtr0078098	-0.353808	2.9046	2.51094	0.00300684	0.00259931		CG10589	FBtr0078266	0.211785	1.23327	1.12463	0.00106317	0.00096951
					CG11275	FBtr0071769	1.22487	5.29202	7.57086	0.00179512	0.00256813		CG11951	FBtr0306020	0.222831	5.04728	5.39832	0.00149019	0.00159384		CG11966	FBtr0082014	-0.853525	1.8161	1.30484	0.000165521	0.000118925		CG11912	FBtr0078099	-1.18141	2.22117	1.16306	0.0024901	0.00130387		CG10590	FBtr0077127	-1.0176	2.14574	3.37388	0.00106806	0.00167938
					CG11284	FBtr0331729	-0.0521875	0.524847	0.508153	7.31e-05	7.08e-05		CG11961	FBtr0086520	-0.309202	9.99155	9.05669	0.00215242	0.00195103		CG11970	FBtr0081959	0.0886956	5.96718	6.11396	0.00104376	0.00106944		CG11913	FBtr0273265	-0.894021	14.0351	9.95508	0.00802464	0.00569187		CG10591	FBtr0077128	0.61441	2.55806	2.06181	0.00256062	0.00206388
					CG11286	FBtr0081779	0.127223	1.60777	1.69467	0.00179439	0.00189137		CG11964	FBtr0082015	0.117322	3.20166	3.32323	0.00155345	0.00161244		CG11975	FBtr0081960	0.423076	1.29721	1.49288	0.000819982	0.000943665		CG11920	FBtr0084769	-1.70729	8.04451	3.41429	0.00536301	0.0022762		CG10592	FBtr0077129	-1.3792	3.13867	5.81056	0.00133164	0.00246524
					CG11289	FBtr0289952	0.820948	9.42801	11.9837	0.006032	0.00766709		CG11966	FBtr0082014	-0.787311	3.20166	2.38586	0.000291803	0.00021745		CG11977	FBtr0300742	-0.722728	1.29721	0.962963	0.00132234	0.000981614		CG11927	FBtr0077386	-0.868747	8.54295	6.05097	0.0048789	0.00345572		CG10597	FBtr0273221	-1.6012	0.128058	0.74975	0.00019286	0.00112914
					CG1129	FBtr0078870	-0.646454	0.185133	0.076129	6.88e-05	2.83e-05		CG11970	FBtr0081959	-0.717758	8.00416	6.32525	0.00140006	0.00110639		CG11980	FBtr0081964	-1.22507	1.55665	0.905983	0.00118557	0.00069001		CG11929	FBtr0077377	-0.694221	27.1666	21.1807	0.0059602	0.00464694		CG10598	FBtr0074400	-1.48783	0.0829649	0.562313	0.00015924	0.0010793
					CG11291	FBtr0071773	0.635699	2.73136	3.40412	0.0021626	0.00269527		CG11975	FBtr0081960	-1.06353	1.60083	0.970707	0.0010119	0.000613595		CG11982	FBtr0081965	0.484678	1.29721	1.52137	0.000822061	0.000964111		CG11951	FBtr0306020	-0.457742	11.4772	9.76168	0.0033886	0.0028821		CG10600	FBtr0331194	-1.96536	2.08061	5.998	0.00235363	0.00678507
					CG11294	FBtr0071224	-0.566281	0.175311	0.0798817	0.000101044	4.6e-05		CG11977	FBtr0300742	-1.01739	2.2869	1.48889	0.0023312	0.00151773		CG11983	FBtr0336754	1.25764	0.259442	0.461538	0.000141078	0.000250973		CG11961	FBtr0086520	-0.100109	26.5064	25.6639	0.00571012	0.00552863		CG10623	FBtr0081190	-0.146874	2.12216	2.24925	0.00192749	0.00204292
					CG11298	FBtr0071819	0.970082	2.90207	3.98109	0.00504709	0.00692364		CG11980	FBtr0081964	-0.672234	1.14345	0.833333	0.000870869	0.000634679		CG11984	FBtr0300744	-0.588981	2.33498	1.90313	0.000504643	0.000411311		CG11964	FBtr0082015	-1.04483	5.64827	3.59094	0.00274055	0.00174233		CG10628	FBtr0081323	0.394187	2.59033	2.24925	0.00204285	0.00177386
					CG11300	FBtr0072090	0.622005	1.03253	1.34617	0.00178022	0.00232098		CG11982	FBtr0081965	0.239441	0.686071	0.763636	0.000434772	0.000483927		CG11985	FBtr0082006	-0.210637	0.518885	0.467236	0.00166844	0.00150237		CG11966	FBtr0082014	-1.27556	4.62131	2.51723	0.000421192	0.000229423		CG10631	FBtr0081324	0.960167	34.4086	26.6161	0.00258712	0.00200121
					CG11313	FBtr0335451	-0.597244	2.77962	2.14353	0.00024274	0.000187191		CG11983	FBtr0336754	-0.394159	1.14345	0.961616	0.000621779	0.000522902		CG11986	FBtr0081967	-1.15354	0.259442	0.0740741	0.000188548	5.38e-05		CG11970	FBtr0081959	-1.54986	12.3235	6.06976	0.00215559	0.0010617		CG10635	FBtr0077154	1.70327	2.28854	1.31206	0.00423019	0.00242526
					CG11317	FBtr0085741	-1.12299	2.25844	1.24706	0.000341618	0.000188635		CG11984	FBtr0300744	-0.952499	1.14345	0.70404	0.000247126	0.000152159		CG11997	FBtr0081972	-0.699391	1.55665	1.18519	0.00112151	0.00085388		CG11975	FBtr0081960	-0.666642	2.9149	2.17217	0.00184254	0.00137306		CG10638	FBtr0089322	-0.0280009	4.26938	4.31106	0.00338035	0.00341335
					CG11318	FBtr0085739	0.940482	10.771	14.0933	0.0038168	0.00499406		CG11985	FBtr0082006	0.595603	0.22869	0.327273	0.000735339	0.00105232		CG11999	FBtr0078807	-0.952432	1.03777	0.663818	0.00100754	0.000644483		CG11977	FBtr0300742	-1.14244	2.22508	1.20127	0.00226817	0.00122454		CG10639	FBtr0081186	0.121009	2.54833	2.43669	0.0210606	0.0201379
					CG11319	FBtr0089641	1.62359	14.6073	22.2513	0.000447035	0.000680969		CG11986	FBtr0081967	-0.970395	0.686071	0.371717	0.000498598	0.000270143		CG12007	FBtr0078842	0.0682205	0.518885	0.535613	0.000279722	0.00028874		CG11980	FBtr0081964	-1.36146	1.7116	0.716522	0.00130358	0.000545713		CG10646	FBtr0075972	-0.459533	3.95019	4.68594	0.00328635	0.00389845
					CG11320	FBtr0113026	-0.10577	6.78197	6.5382	0.00148532	0.00143193		CG11997	FBtr0081972	-0.15952	0.682602	0.630918	0.000491788	0.000454552		CG12042	FBtr0088944	-1.10396	3.89164	2.64387	0.00218508	0.00148449		CG11982	FBtr0081965	-0.751845	1.88611	1.29461	0.00119525	0.000820413		CG10650	FBtr0081183	1.39311	3.187	2.06181	0.0155464	0.0100576
					CG11321	FBtr0331217	1.10643	14.2736	19.3674	0.00111687	0.00151545		CG11999	FBtr0078807	-0.834828	1.13767	0.752657	0.00110453	0.000730735		CG12050	FBtr0114615	0.211617	3.37275	3.58405	0.000453876	0.00048231		CG11983	FBtr0336754	-1.60786	2.5674	0.951338	0.00139608	0.000517313		CG10651	FBtr0081378	-1.59854	0.770704	2.06181	0.00072845	0.00194878
					CG11322	FBtr0290242	0.352434	5.5702	6.25052	0.00315771	0.00354338		CG12007	FBtr0078842	-0.963447	1.14345	0.69899	0.000616416	0.000376814		CG12054	FBtr0113312	-0.887181	3.89164	2.88889	0.000499761	0.000370989		CG11984	FBtr0300744	-1.66012	4.10783	1.63538	0.000887797	0.000353443		CG10654	FBtr0332644	0.285789	4.94002	4.4985	0.00260001	0.00236763
					CG11327	FBtr0079315	0.779551	2.26066	2.96296	0.00108165	0.00141768		CG12042	FBtr0088944	-0.543443	1.23436	0.951294	0.000693073	0.000534135		CG12069	FBtr0085728	0.257406	5.96718	6.39316	0.00309822	0.0033194		CG11985	FBtr0082006	-1.21826	0.684639	0.21783	0.00220141	0.000700419		CG10657	FBtr0075975	-1.44555	2.3715	4.68594	0.00048726	0.0009628
					CG11329	FBtr0079319	-1.55182	2.43455	0.951143	0.002776	0.00108454		CG12050	FBtr0114615	-0.235877	1.92313	1.75519	0.000258798	0.000236199		CG12071	FBtr0085717	-0.548866	7.26439	6.17664	0.00191622	0.00162929		CG11986	FBtr0081967	-1.96754	1.7116	0.273543	0.00124389	0.000198796		CG10659	FBtr0081350	0.181111	2.01017	1.87438	0.00300923	0.00280595
					CG11333	FBtr0085789	-0.566675	0.521178	0.340062	0.000669035	0.000436537		CG12054	FBtr0113312	0.335923	2.37632	2.65759	0.000305165	0.000341286		CG1208	FBtr0113196	-1.22452	1.8161	1.08262	0.000253858	0.000151331		CG11997	FBtr0081972	-1.74066	5.13479	1.9852	0.00369942	0.00143026		CG10660	FBtr0332646	0.296816	8.22178	7.4975	0.00260018	0.00237113
					CG11334	FBtr0085809	-0.169823	1.56507	1.44992	0.000491234	0.000455092		CG12069	FBtr0085728	1.26231	3.46961	4.91416	0.00180146	0.00255149		CG12107	FBtr0088924	-0.210637	0.518885	0.467236	0.000566468	0.000510083		CG11999	FBtr0078807	-0.774612	1.02696	0.636825	0.000997047	0.000618277		CG10663	FBtr0113167	1.29315	16.6216	11.8086	0.0034868	0.00247715
					CG11337	FBtr0085811	0.99122	6.42787	8.60522	0.00177811	0.00238042		CG12071	FBtr0085717	0.653735	3.70079	4.48961	0.000976205	0.00118428		CG12126	FBtr0088801	-0.698639	0.518885	0.347578	0.000859081	0.000575461		CG12007	FBtr0078842	-1.33305	1.36928	0.544522	0.000738155	0.000293543		CG10669	FBtr0300687	0.00957348	7.33289	7.31006	0.0137578	0.0137149
					CG11340	FBtr0085766	1.44393	8.51258	12.6111	0.00309436	0.00458417		CG1208	FBtr0113196	-0.38914	0.682602	0.556522	9.54e-05	7.78e-05		CG12128	FBtr0088394	-0.250199	2.07554	1.90883	0.000542341	0.00049878		CG12042	FBtr0088944	-1.36141	5.12577	2.66431	0.00287803	0.00149596		CG10671	FBtr0077177	2.14906	14.8927	8.80957	0.0212147	0.0125492
					CG11356	FBtr0073635	-0.901615	1.05745	0.600479	0.00122107	0.000693394		CG12107	FBtr0088924	0.0767757	0.411454	0.430746	0.000449186	0.000470247		CG12129	FBtr0088395	-0.833612	1.29721	0.911681	0.00092394	0.000649345		CG12050	FBtr0114615	-0.515066	5.29663	4.33799	0.000712775	0.000583769		CG10672	FBtr0077179	0.43129	4.95314	4.31106	0.00459475	0.00399913
					CG11362	FBtr0071836	-0.570707	1.02605	0.738673	0.00130874	0.000942185		CG12126	FBtr0088801	-0.500257	0.830125	0.633954	0.00137438	0.00104959		CG1213	FBtr0078644	-0.488639	1.29721	1.07123	0.000241028	0.000199038		CG12054	FBtr0113312	-0.92988	5.47711	3.69558	0.000703366	0.000474584		CG10674	FBtr0077181	0.271624	2.6873	2.43669	0.00683791	0.00620023
					CG11368	FBtr0071058	1.70007	1.47035	2.54109	0.00338789	0.00585503		CG12128	FBtr0088394	-1.95879	1.04079	0.144075	0.000271959	3.76e-05		CG12133	FBtr0339424	-0.00689688	1.8161	1.81197	0.00150839	0.00150496		CG12069	FBtr0085728	-0.664706	8.04451	6.24181	0.0041768	0.00324082		CG10680	FBtr0332182	-1.11409	1.53257	2.62413	0.00145959	0.00249917
					CG11369	FBtr0071067	1.08748	2.80497	3.96696	0.00113241	0.00160152		CG12129	FBtr0088395	-2.00657	1.24894	0.202046	0.000889561	0.000143907		CG12134	FBtr0088389	-0.187399	0.518885	0.472934	0.000317555	0.000289434		CG12071	FBtr0085717	-1.45489	13.6928	7.20693	0.00361192	0.00190106		CG10681	FBtr0075957	-0.501846	2.45019	2.999	0.00353054	0.00432133
					CG1137	FBtr0081705	-1.11754	1.41146	0.71461	0.000813052	0.000411642		CG1213	FBtr0078644	-1.00268	1.59274	0.999034	0.000295938	0.000185625		CG12147	FBtr0078793	0.639037	2.85387	3.40741	0.00151158	0.00180477		CG1208	FBtr0113196	1.20643	1.19812	1.8757	0.000167475	0.000262189		CG10688	FBtr0075961	0.739283	4.95358	3.93619	0.00648375	0.00515208
					CG11374	FBtr0306541	-0.776137	0.199443	0.0689076	0.000138984	4.8e-05		CG12133	FBtr0339424	-0.347243	1.24894	1.06777	0.00103733	0.000886856		CG12158	FBtr0088557	-0.977496	0.518885	0.279202	0.00154891	0.00083344		CG12107	FBtr0088924	-1.42759	0.854295	0.220147	0.000932637	0.000240335		CG10694	FBtr0084542	-1.76977	0.379752	1.4995	0.0004355	0.00171961
					CG11377	FBtr0078104	-1.09166	0.794066	0.367549	0.000451174	0.000208835		CG12134	FBtr0088389	-1.06891	0.208157	0.0289855	0.000127391	1.77e-05		CG12159	FBtr0088889	-1.09413	0.778327	0.42735	0.000542011	0.000297598		CG12126	FBtr0088801	-1.08384	1.53773	0.806436	0.00254591	0.00133516		CG10700	FBtr0081171	0.281808	4.12069	3.74875	0.00254521	0.00231547
					CG11378	FBtr0070197	-0.30525	1.06209	0.907233	0.000555484	0.000474494		CG12147	FBtr0078793	1.91203	1.82027	3.07536	0.000964127	0.0016289		CG12162	FBtr0078680	-0.981457	1.29721	0.843305	0.000742962	0.000482992		CG12128	FBtr0088394	-0.715645	2.73374	1.97614	0.000714331	0.000516367		CG10702	FBtr0081174	-0.894453	3.3911	4.87338	0.00906711	0.0130304
					CG11379	FBtr0070198	-1.00964	0.885071	0.433569	0.00113181	0.000554436		CG12158	FBtr0088557	-1.0721	0.209449	0.0298507	0.000625222	8.91e-05		CG12164	FBtr0088963	0.567634	2.59442	3.04843	0.00133595	0.00156974		CG12129	FBtr0088395	-0.562911	2.22117	1.71701	0.00158203	0.00122294		CG10703	FBtr0082366	-2.10613	0.763778	3.18644	0.00034591	0.00144313
					CG1138	FBtr0081703	0.554435	1.58789	1.96531	0.00165751	0.00205147		CG12159	FBtr0088889	-1.65685	0.622594	0.0857143	0.000433561	5.97e-05		CG12170	FBtr0078709	-0.796449	1.8161	1.33903	0.00128165	0.000944976		CG1213	FBtr0078644	-1.10063	1.36928	0.688318	0.000254418	0.000127893		CG10710	FBtr0075817	0.856496	9.82272	7.68494	0.00461377	0.00360965
					CG11380	FBtr0070201	-1.43898	1.41611	0.518082	0.000269172	9.85e-05		CG12162	FBtr0078680	-0.606023	0.910136	0.671498	0.000521269	0.000384592		CG12171	FBtr0078708	-0.557895	2.33498	1.92593	0.00229821	0.0018956		CG12133	FBtr0339424	-1.51913	3.41718	1.48168	0.00283819	0.00123064		CG10713	FBtr0075855	0.406108	2.81138	2.43669	0.00186678	0.00161799
					CG11381	FBtr0070203	-1.45986	0.708057	0.145676	0.000427571	8.8e-05		CG12163	FBtr0078822	0.0262588	0.227534	0.231884	1.61e-05	1.65e-05		CG1218	FBtr0078630	0.161173	0.518885	0.558405	0.000346616	0.000373016		CG12134	FBtr0088389	-1.08301	2.9046	1.69958	0.0017776	0.00104013		CG10721	FBtr0331615	-1.5719	0.792219	2.06181	0.00055869	0.00145403
					CG11382	FBtr0070205	0.0501241	1.59313	1.62728	0.000985847	0.00100698		CG12164	FBtr0088963	-0.236556	1.87342	1.70588	0.000964684	0.000878415		CG12194	FBtr0300756	-0.358077	8.5616	7.73504	0.00381193	0.00344392		CG12147	FBtr0078793	-0.543174	2.90972	2.30495	0.00154116	0.00122084		CG10725	FBtr0089323	0.753221	2.20778	1.68694	0.00223234	0.0017057
					CG11384	FBtr0070251	-1.24629	2.30119	1.17186	0.00106586	0.000542777		CG12170	FBtr0078709	0.107252	1.14345	1.19293	0.000806952	0.00084187		CG12201	FBtr0082485	0.237249	2.07554	2.23362	0.0017139	0.00184444		CG12158	FBtr0088557	-0.805218	0.683436	0.374987	0.00204011	0.00111936		CG10730	FBtr0343848	-1.29947	4.55644	7.87238	0.00222374	0.00384206
					CG11388	FBtr0072162	0.837257	2.73374	3.62009	0.00169692	0.00224711		CG12171	FBtr0078708	0.547355	1.14345	1.39596	0.00112544	0.00137398		CG12207	FBtr0082923	-0.324757	2.33498	2.09687	0.000176839	0.000158805		CG12159	FBtr0088889	-1.87722	1.53773	0.271115	0.00107084	0.000188798		CG10731	FBtr0344527	-0.000790657	3.18553	3.18644	0.00521363	0.00521512
					CG11391	FBtr0083789	-0.0955163	4.16536	4.02228	0.00213608	0.00206271		CG12173	FBtr0078821	-1.33744	0.682602	0.249275	0.000543041	0.00019831		CG12209	FBtr0088364	-0.0679506	4.41052	4.32479	0.00314812	0.00308693		CG12162	FBtr0078680	-1.73866	1.88443	0.516947	0.00107928	0.000296075		CG10732	FBtr0075852	0.22495	5.44621	5.06081	0.00204361	0.00189899
					CG11395	FBtr0086987	-0.155096	6.33291	5.99455	0.00398046	0.00376779		CG1218	FBtr0078630	0.276168	0.679242	0.768733	0.000453736	0.000513515		CG12213	FBtr0082510	-0.751065	3.89164	3.04274	0.00174984	0.00136814		CG12163	FBtr0078822	-1.38028	0.855799	0.242455	6.07e-05	1.72e-05		CG10734	FBtr0087250	0.431428	4.52991	3.93619	0.00409576	0.00355894
					CG11398	FBtr0070250	-1.55027	0.708057	0.110849	0.000424495	6.65e-05		CG12194	FBtr0300756	-1.93986	3.74683	1.32182	0.00166822	0.000588524		CG12224	FBtr0306697	-1.17759	3.178	2.07667	0.00240758	0.00157323		CG12164	FBtr0088963	0.651678	3.07546	3.83569	0.00158366	0.00197512		CG10737	FBtr0340453	0.352958	15.8143	14.2453	0.0149899	0.0135026
					CG11400	FBtr0086985	-0.251688	2.05392	1.84216	0.00295528	0.00265058		CG12201	FBtr0082485	1.48812	2.01848	3.08759	0.00166679	0.00254962		CG12241	FBtr0083051	-0.505655	7.78327	6.7151	0.00250346	0.00215989		CG12170	FBtr0078709	-1.03686	2.23306	1.30276	0.00157591	0.000919377		CG10738	FBtr0302488	1.37876	19.3179	13.4955	3.86357	2.6991
					CG11403	FBtr0070245	-1.08499	2.12182	1.19946	0.000702823	0.000397303		CG12207	FBtr0082923	1.38814	1.88079	2.79615	0.000142441	0.000211766		CG12253	FBtr0080149	-0.800184	2.59442	1.95442	0.00182193	0.00137248		CG12171	FBtr0078708	-0.854747	1.36928	0.840447	0.00134771	0.000827211		CG10747	FBtr0081341	-1.92402	0.816829	2.81156	0.0007824	0.00269307
					CG11406	FBtr0343437	-0.254691	3.4386	3.11331	0.000562599	0.000509376		CG12209	FBtr0088364	0.592534	2.07531	2.53085	0.00148131	0.00180646		CG12256	FBtr0082621	-0.58717	1.8161	1.46439	0.00171816	0.00138542		CG12173	FBtr0078821	-1.69731	1.02696	0.172106	0.000816992	0.000136918		CG10748	FBtr0075900	-1.16711	2.6954	4.4985	0.0025695	0.00428837
					CG11407	FBtr0083790	0.0933472	4.33892	4.48377	0.00229087	0.00236736		CG12213	FBtr0082510	-0.186363	3.81269	3.58588	0.00171434	0.00161236		CG12259	FBtr0085270	0.0377645	7.52383	7.60114	0.00604324	0.00610533		CG1218	FBtr0078630	-0.711011	1.19918	0.799763	0.000801057	0.000534244		CG10749	FBtr0075871	-1.05315	2.23077	3.56131	0.0021388	0.00341449
					CG11409	FBtr0070238	-1.2951	2.30375	1.12977	0.000264677	0.000129799		CG12224	FBtr0306697	-0.947089	2.7888	1.92334	0.00211272	0.00145708		CG12263	FBtr0086691	-0.351782	22.312	20.2849	0.00571664	0.00519726		CG12194	FBtr0300756	-0.737284	12.6436	9.59341	0.00562937	0.00427133		CG10750	FBtr0081196	-1.13199	1.39228	2.43669	0.00119406	0.00208978
					CG11412	FBtr0070209	-1.34437	1.24048	0.479182	0.000462004	0.000178466		CG12241	FBtr0083051	0.391281	5.14194	5.74634	0.00165389	0.00184829		CG12264	FBtr0080290	-1.47185	1.8161	0.934473	0.0011422	0.000587719		CG12201	FBtr0082485	-1.01305	4.27899	2.71609	0.00353344	0.00224285		CG10752	FBtr0075903	-0.44044	3.00486	3.56131	0.0016629	0.00197084
					CG11413	FBtr0072305	-1.60218	0.684639	0.0707227	0.00113917	0.000117675		CG12253	FBtr0080149	-0.278371	1.66025	1.48033	0.00116591	0.00103956		CG12267	FBtr0082635	-0.774396	0.778327	0.529915	0.000388387	0.000264428		CG12207	FBtr0082923	-1.56758	5.64827	2.56162	0.00042777	0.000194003		CG10754	FBtr0075944	-0.377673	2.91807	3.37388	0.00367515	0.00424921
					CG11414	FBtr0072307	-0.554392	2.56513	2.00809	0.000743733	0.000582223		CG12256	FBtr0082621	-1.76471	0.901314	0.20656	0.00085271	0.000195421		CG12268	FBtr0084514	-0.196048	9.33993	8.849	0.00194947	0.00184701		CG12209	FBtr0088364	0.0183062	5.12577	5.15887	0.00365865	0.00368228		CG10761	FBtr0071187	0.149453	1.2013	1.12463	0.00123718	0.00115821
					CG11417	FBtr0070212	-0.627301	5.13914	4.02078	0.0021088	0.00164989		CG12259	FBtr0085270	-1.27672	4.77071	2.84461	0.0038319	0.00228483		CG12269	FBtr0304691	-0.408215	1.03777	0.877493	0.00193614	0.00163711		CG12213	FBtr0082510	-1.11708	5.52213	3.37409	0.00248297	0.00151713		CG10764	FBtr0086919	-0.646308	2.74477	3.56131	0.00124649	0.00161731
					CG11418	FBtr0332288	-1.36046	1.5949	0.667702	0.000355609	0.000148874		CG12263	FBtr0086691	0.750265	13.6575	16.6895	0.00349924	0.00427607		CG1227	FBtr0081598	-0.742304	1.55665	1.16239	0.000982736	0.000733834		CG12224	FBtr0306697	-0.187996	5.6737	5.30277	0.00429825	0.00401725		CG1077	FBtr0078587	-1.55662	1.79399	3.93619	0.00066028	0.00144873
					CG1142	FBtr0081559	-0.581333	1.2391	0.909984	0.000939424	0.000689905		CG12264	FBtr0080290	-1.75163	1.24519	0.331677	0.000783137	0.000208602		CG12278	FBtr0336773	-0.939104	5.44829	4.01709	0.00670972	0.00494716		CG12241	FBtr0083051	-0.967873	12.1523	8.29811	0.00390876	0.00266906		CG10777	FBtr0344137	-0.0121315	4.10625	4.12363	0.0013358	0.00134145
					CG11423	FBtr0086834	0.346887	6.84639	7.65841	0.00319626	0.00357535		CG12267	FBtr0082635	-1.28706	1.84897	1.00221	0.000922638	0.000500107		CG12279	FBtr0082656	-0.934262	0.778327	0.478632	0.00107504	0.000661095		CG12253	FBtr0080149	-1.83054	6.32179	2.3315	0.00443946	0.00163729		CG10778	FBtr0331433	0.199751	2.62098	2.43669	0.0039954	0.00371446
					CG11436	FBtr0070699	0.183432	2.81987	3.01624	0.00141205	0.00151038		CG12268	FBtr0084514	0.535787	7.14412	8.28816	0.00149116	0.00172994		CG12288	FBtr0080957	-0.318246	3.63219	3.29345	0.00219601	0.0019912		CG12256	FBtr0082621	-1.24256	4.79247	2.67657	0.00453403	0.00253223		CG10793	FBtr0070536	-1.2735	1.26172	2.43669	0.0008768	0.00169332
					CG11444	FBtr0343567	-1.74636	1.58617	0.397726	0.00147414	0.000369633		CG12269	FBtr0304691	1.10125	0.450657	0.726064	0.000840778	0.0013546		CG12290	FBtr0084990	0.0175573	15.0477	15.1168	0.00489037	0.00491284		CG12259	FBtr0085270	-0.270256	9.58495	8.7232	0.00769875	0.00700659		CG10795	FBtr0071609	-0.178728	2.44901	2.62413	0.0040749	0.00436627
					CG11447	FBtr0083815	-1.73908	1.56201	0.383466	0.00158902	0.000390098		CG1227	FBtr0081598	0.796363	1.14943	1.51691	0.000725648	0.000957647		CG12299	FBtr0080113	-0.613585	6.7455	5.60969	0.0019741	0.0016417		CG12263	FBtr0086691	-0.999281	28.5335	19.4956	0.00731065	0.00499503		CG10799	FBtr0087748	0.0121549	0.942676	0.937188	0.00188535	0.00187438
					CG11448	FBtr0070225	0.054683	0.886058	0.910517	0.000207362	0.000213086		CG12278	FBtr0336773	0.369497	3.55618	3.98196	0.00437954	0.00490389		CG12307	FBtr0080266	-1.18178	3.11331	2.0114	0.00458514	0.00296229		CG12264	FBtr0080290	-1.60363	5.14394	2.24002	0.00323518	0.00140882		CG10801	FBtr0331606	2.11179	3.14721	1.68694	0.00518487	0.00277914
					CG11453	FBtr0083791	-0.739674	2.25624	1.5903	0.00112418	0.000792375		CG12279	FBtr0082656	-1.47321	0.455068	0.0869565	0.000628547	0.000120106		CG12309	FBtr0088215	-0.0323645	6.22662	6.17094	0.00310091	0.00307318		CG12267	FBtr0082635	-1.97904	4.27899	1.22579	0.00213523	0.000611671		CG10802	FBtr0070568	-0.742379	1.17359	1.68694	0.00153211	0.00220227
					CG11454	FBtr0078116	0.133653	1.12105	1.18957	0.00122119	0.00129583		CG12288	FBtr0080957	-1.01947	2.52957	1.61875	0.00152936	0.000978688		CG12320	FBtr0083605	-0.0025553	6.22662	6.22222	0.00506229	0.00505872		CG12268	FBtr0084514	-1.23986	14.2063	8.4824	0.0029652	0.00177049		CG10803	FBtr0070569	-0.66779	1.22517	1.68694	0.00051586	0.00071029
					CG11455	FBtr0306542	-0.752155	0.539821	0.298441	1.31e-05	7.23e-06		CG12290	FBtr0084990	0.225075	10.6257	11.3315	0.00345326	0.00368263		CG12321	FBtr0083616	0.743133	4.15108	5.03989	0.00484373	0.00588085		CG12269	FBtr0304691	-1.07455	2.05392	1.14983	0.00383193	0.00214521		CG10804	FBtr0070591	-0.929694	1.71323	2.62413	0.00140314	0.00214916
					CG11459	FBtr0078623	-1.80324	1.05631	0.142572	0.000934791	0.00012617		CG12299	FBtr0080113	-1.32264	6.22594	3.63437	0.00182205	0.00106361		CG12325	FBtr0088227	0.513502	8.82104	10.0399	0.00218127	0.00248266		CG1227	FBtr0081598	-1.05546	1.7116	0.940174	0.00108055	0.000593544		CG10809	FBtr0300688	0.359374	2.14383	1.87438	0.0019924	0.00174199
					CG11470	FBtr0339895	-0.175596	2.78787	2.60066	0.00384005	0.00358217		CG12307	FBtr0080266	0.195263	0.827671	0.904225	0.00121896	0.0013317		CG12333	FBtr0083655	-0.327381	9.08048	8.28205	0.00387393	0.0035333		CG12278	FBtr0336773	-1.4839	7.87335	3.92762	0.00969624	0.00483697		CG10814	FBtr0087720	-0.00444402	7.86104	7.87238	0.00521635	0.00522387
					CG11474	FBtr0071802	1.02353	5.63344	7.64643	0.00255022	0.00346149		CG12309	FBtr0088215	-1.23333	3.92001	2.30947	0.0019522	0.00115013		CG12338	FBtr0088256	0.130446	4.92941	5.11111	0.00368141	0.00381711		CG12279	FBtr0082656	-1.80358	2.22508	0.608782	0.00307331	0.000840859		CG10822	FBtr0086339	0.941396	2.3379	1.68694	0.00590379	0.00425995
					CG11475	FBtr0071803	1.11218	7.85267	10.8062	0.00503054	0.00692263		CG12320	FBtr0083605	-0.226534	5.05747	4.7093	0.00411177	0.0038287		CG1234	FBtr0081599	0.422765	3.37275	3.79487	0.00122068	0.00137346		CG12288	FBtr0080957	-0.858904	8.37209	5.95379	0.00506173	0.00359963		CG10824	FBtr0084028	1.40424	14.6443	10.1216	0.00880064	0.00608271
					CG11498	FBtr0302562	0.403105	7.47756	8.49294	0.00100357	0.00113984		CG12321	FBtr0083616	-0.464645	3.20166	2.7202	0.0037359	0.0031741		CG12341	FBtr0088251	0.0561838	1.03777	1.05983	0.000854835	0.000873006		CG12290	FBtr0084990	-0.950151	23.1066	16.1102	0.00750945	0.00523568		CG10827	FBtr0084048	-0.944851	3.84556	5.62313	0.00222931	0.00325978
					CG11504	FBtr0085549	-0.596778	4.34742	3.42058	0.00222034	0.00174698		CG12325	FBtr0088227	0.154224	7.54017	7.89824	0.00186453	0.00195308		CG12343	FBtr0088247	0.353689	1.03777	1.17664	0.000958236	0.00108646		CG12299	FBtr0080113	-1.74211	18.397	8.16195	0.00538397	0.00238863		CG10830	FBtr0083986	0.265866	2.88462	2.62413	0.00420498	0.00382526
					CG11509	FBtr0305287	1.06633	0.352865	0.619632	0.000476201	0.00083621		CG12333	FBtr0083655	-1.02031	6.43678	4.48837	0.00274607	0.00191483		CG12344	FBtr0339476	-0.166893	6.48606	6.18803	0.000952852	0.000909069		CG12307	FBtr0080266	-1.03186	4.27148	2.68074	0.00629083	0.00394807		CG10834	FBtr0085943	-1.35414	0.0349248	0.374875	0.0001192	0.00127944
					CG11539	FBtr0085868	0.454186	1.2149	1.47084	0.00165068	0.00199843		CG12338	FBtr0088256	-1.63492	3.30106	1.45736	0.00246532	0.00108839		CG12347	FBtr0083519	-0.611843	1.29721	1.01425	0.0013143	0.0010276		CG12309	FBtr0088215	-1.40058	9.05553	4.8157	0.00450973	0.00239826		CG10839	FBtr0080800	1.48772	2.98983	1.87438	0.0054559	0.00342039
					CG11550	FBtr0085867	0.857668	1.90912	2.5864	0.00110163	0.00149244		CG1234	FBtr0081599	-0.725281	2.52874	1.91332	0.000915214	0.000692479		CG1236	FBtr0078721	-0.0599159	1.03777	1.01425	0.000678281	0.000662905		CG12320	FBtr0083605	-1.07753	9.24263	5.92084	0.00751433	0.00481369		CG10841	FBtr0309093	0.278899	6.35087	5.81056	0.0516331	0.0472404
					CG11555	FBtr0343777	-0.411605	0.880262	0.696378	0.00103805	0.000821201		CG12341	FBtr0088251	0.606617	1.04398	1.32177	0.000859953	0.00108878		CG12360	FBtr0113229	-0.845448	0.778327	0.507123	0.000214711	0.000139896		CG12321	FBtr0083616	-0.348954	6.84639	6.02954	0.00798879	0.00703564		CG10845	FBtr0084713	-0.55613	4.42057	5.43569	0.00317798	0.00390776
					CG11562	FBtr0078130	0.765776	0.350988	0.542486	0.000437096	0.000675575		CG12343	FBtr0088247	-0.258644	1.46614	1.31479	0.00135378	0.00121403		CG12374	FBtr0087854	0.373822	8.5616	9.4245	0.00499801	0.00550175		CG12325	FBtr0088227	-1.11104	16.0608	10.2912	0.0039715	0.0025448		CG10853	FBtr0073164	-0.230139	3.27056	3.56131	0.0048381	0.00526822
					CG11563	FBtr0085831	1.00228	0.867784	1.31436	0.000890948	0.00134944		CG12344	FBtr0339476	0.853743	3.56064	4.57892	0.000523085	0.000672679		CG12375	FBtr0079642	0.212258	4.92941	5.22507	0.00408063	0.00432539		CG12333	FBtr0083655	-0.659664	10.7831	8.43529	0.00460028	0.00359867		CG10859	FBtr0342635	-0.407422	4.1982	4.87338	0.00215624	0.00250302
					CG11566	FBtr0100609	-1.15198	5.23778	3.1351	0.000298059	0.000178404		CG12347	FBtr0083519	-1.11103	0.227534	0.0434783	0.000230531	4.41e-05		CG12376	FBtr0088706	0.577844	4.41052	5.1396	0.00165374	0.00192711		CG12338	FBtr0088256	-0.702733	7.85952	5.99252	0.00586969	0.00447537		CG10862	FBtr0073139	-0.686725	0.772325	1.12463	0.00065954	0.0009604
					CG11576	FBtr0085852	-0.321101	1.91666	1.66279	0.000577482	0.000500992		CG1236	FBtr0078721	0.518161	0.455068	0.584541	0.00029743	0.000382053		CG12384	FBtr0088155	-0.969137	1.29721	0.849003	0.00102385	0.000670089		CG1234	FBtr0081599	-0.729254	3.76552	2.75749	0.00136284	0.000998006		CG10863	FBtr0073171	0.586824	8.04863	6.74775	0.00610207	0.00511581
					CG11581	FBtr0073892	-0.772941	2.0909	1.43685	0.00208258	0.00143112		CG12360	FBtr0113229	-1.47962	0.476011	0.108108	0.000131313	2.98e-05		CG1239	FBtr0343989	-0.328473	1.29721	1.1453	0.00111732	0.000986476		CG12341	FBtr0088251	-1.16726	3.58804	2.03825	0.00295555	0.00167896		CG10864	FBtr0083654	0.27045	5.52417	5.06081	0.00472555	0.00432918
					CG11584	FBtr0073893	0.544595	2.43939	2.96033	0.00106757	0.00129555		CG12374	FBtr0087854	-0.247382	4.3713	4.0179	0.00255184	0.00234554		CG12391	FBtr0088205	-0.23018	9.33993	8.76353	0.003806	0.00357112		CG12343	FBtr0088247	-2.04349	3.7589	0.936264	0.00347082	0.000864509		CG10866	FBtr0073173	-0.17954	3.51179	3.74875	0.00479098	0.00511426
					CG11585	FBtr0114508	0.425286	2.26515	2.64854	0.00182821	0.00213764		CG12375	FBtr0079642	-0.00295268	3.36186	3.35851	0.00278299	0.00278022		CG12393	FBtr0343120	-0.639315	5.18885	4.25641	0.00212658	0.00174443		CG12344	FBtr0339476	-0.209748	7.17608	6.66327	0.00105422	0.000978884		CG10869	FBtr0077917	-0.0627917	11.5749	11.8086	0.00566839	0.00578284
					CG11590	FBtr0073899	-0.0180586	1.04545	1.03632	0.00148713	0.00147414		CG12376	FBtr0088706	1.51274	2.50556	3.85382	0.000939467	0.001445		CG12400	FBtr0077617	-0.223136	2.59442	2.41595	0.0028988	0.00269939		CG12347	FBtr0083519	-1.5248	2.05392	0.771006	0.00208097	0.000781161		CG10874	FBtr0077849	-1.2618	0.701149	1.4995	0.00318704	0.00681591
					CG11596	FBtr0070320	-1.76282	1.23237	0.235625	0.000436545	8.35e-05		CG12384	FBtr0088155	-1.06502	0.205727	0.0270167	0.000162373	2.13e-05		CG12402	FBtr0082914	-1.19586	4.66996	3.08262	0.00121836	0.000804232		CG1236	FBtr0078721	-0.0560581	0.684639	0.663159	0.000447477	0.000433437		CG10877	FBtr0083950	1.03926	8.56057	6.37288	0.0064608	0.00480972
					CG11598	FBtr0110781	-1.27802	1.92842	0.916103	0.00141173	0.000670647		CG1239	FBtr0343989	1.35537	0.682602	1.12174	0.000587943	0.000966184		CG12404	FBtr0080430	-1.57458	3.37275	1.80057	0.000490012	0.000261597		CG12360	FBtr0113229	-2.05687	3.94723	0.990686	0.00108889	0.000273293		CG10880	FBtr0330675	-1.04952	0.586207	1.12463	0.00065571	0.00125797
					CG11600	FBtr0303840	-0.416005	2.79918	2.35501	0.00210941	0.00177468		CG12391	FBtr0088205	0.644617	6.60213	7.93818	0.00269035	0.00323479		CG12413	FBtr0085293	-0.429846	7.52383	6.64387	0.0029762	0.00262811		CG12374	FBtr0087854	-0.316709	10.7641	9.63794	0.00628378	0.00562635		CG10881	FBtr0083885	0.210185	3.02947	2.81156	0.00368998	0.00342456
					CG11601	FBtr0343780	-1.43914	2.11038	0.889011	0.00161097	0.000678634		CG12393	FBtr0343120	0.438704	2.44175	2.83014	0.00100072	0.00115989		CG12420	FBtr0082222	-0.969774	2.33498	1.62393	0.00226258	0.00157358		CG12375	FBtr0079642	-0.852243	5.98007	4.21277	0.00495039	0.00348739		CG10887	FBtr0083864	-1.10206	1.54436	2.62413	0.00072032	0.00122394
					CG11608	FBtr0303841	-0.415075	1.75129	1.44588	0.00119461	0.000986272		CG12400	FBtr0077617	-1.74846	1.24519	0.333333	0.00139127	0.000372439		CG12426	FBtr0300050	-0.928417	2.59442	1.85185	0.00291836	0.00208307		CG12376	FBtr0088706	-1.15731	8.37209	5.11361	0.00313914	0.00191736		CG10889	FBtr0083839	0.00776332	2.25597	2.24925	0.00139086	0.00138671
					CG1161	FBtr0078785	0.493799	0.354029	0.477594	0.000215215	0.000290331		CG12402	FBtr0082914	-1.23041	2.83829	1.70985	0.000740487	0.000446087		CG12428	FBtr0085236	-0.0414023	7.26439	7.18234	0.00215752	0.00213316		CG12384	FBtr0088155	-1.39332	1.73056	0.708882	0.00136587	0.000559497		CG10898	FBtr0082410	-0.121653	0.882258	0.937188	0.00080645	0.00085666
					CG11617	FBtr0308246	-1.75376	1.06209	0.172406	0.000415852	6.75e-05		CG12404	FBtr0080430	0.171074	1.05747	1.13591	0.000153635	0.000165032		CG12438	FBtr0079732	0.290496	5.18885	5.61254	0.00573988	0.00620856		CG1239	FBtr0343989	-0.483696	1.02696	0.783345	0.000884547	0.000674716		CG10899	FBtr0308616	-0.146685	1.22797	1.31206	0.00162001	0.00173095
					CG11626	FBtr0113247	0.0692811	2.77691	2.85067	0.00132866	0.00136396		CG12413	FBtr0085293	-0.69195	4.77071	3.72682	0.00188715	0.00147422		CG12439	FBtr0079767	0.403976	4.41052	4.92023	0.00508711	0.005675		CG12391	FBtr0088205	-0.563711	11.4476	9.32391	0.00466486	0.00379948		CG1090	FBtr0335201	-1.93367	0.132626	1.12463	5.533e-05	0.00046918
					CG11629	FBtr0085950	-0.789502	2.87199	2.02133	0.00176956	0.00124543		CG12420	FBtr0082222	-1.41609	1.37931	0.632135	0.00133654	0.000612534		CG12448	FBtr0300613	0.142126	3.63219	3.78348	0.00257055	0.00267762		CG12393	FBtr0343120	-0.799701	7.17608	5.22088	0.00294102	0.0021397		CG10903	FBtr0310411	-1.39054	0.0257884	0.374875	2.516e-05	0.00036573
					CG11630	FBtr0085909	-1.22189	2.35709	1.24132	0.00116745	0.000614817		CG12426	FBtr0300050	-1.85565	0.867402	0.137845	0.000975706	0.000155056		CG12464	FBtr0087652	-0.565667	2.33498	1.92023	0.00462373	0.00380243		CG12400	FBtr0077617	-1.23973	4.95491	2.77943	0.00553621	0.00310551		CG10904	FBtr0343289	-0.0883359	1.26142	1.31206	0.00324273	0.00337291
					CG11634	FBtr0343880	-1.03644	1.43082	0.78234	0.00131389	0.000718402		CG12428	FBtr0085236	-0.507835	3.67249	3.0611	0.00109073	0.000909148		CG12484	FBtr0112775	0.0589533	18.6799	18.9658	0.000342003	0.000347238		CG12402	FBtr0082914	-1.30624	4.96363	2.66968	0.00129497	0.000696498		CG10907	FBtr0076029	1.27458	10.3491	7.31006	0.00573993	0.00405439
					CG11635	FBtr0088739	0.165347	1.56353	1.67562	0.00167402	0.00179402		CG12438	FBtr0079732	-0.673067	1.67037	1.23486	0.00184776	0.00136599		CG12490	FBtr0302717	-0.248662	17.1232	16.0142	0.00833651	0.00779661		CG12404	FBtr0080430	-1.79406	5.46749	2.03302	0.000794347	0.000295368		CG10909	FBtr0082685	-0.0321371	1.85028	1.87438	0.00176385	0.00178682
					CG11638	FBtr0070183	-0.204169	1.07964	0.97572	8.49e-05	7.67e-05		CG12439	FBtr0079767	0.71914	3.3205	4.13292	0.00382987	0.00476692		CG12499	FBtr0084295	0.570042	23.6093	27.0798	0.003789	0.00434598		CG12413	FBtr0085293	-1.28235	12.1523	7.04583	0.0048071	0.00278712		CG1091	FBtr0081641	-0.241792	1.17345	1.31206	0.0366702	0.041002
					CG11655	FBtr0074031	0.940323	3.29758	4.45207	0.00159303	0.00215076		CG12448	FBtr0300613	0.152169	2.12206	2.23963	0.00150182	0.00158502		CG12506	FBtr0078003	-0.32391	1.55665	1.38462	0.0034981	0.0031115		CG12420	FBtr0082222	-0.421412	3.25204	2.73741	0.0031512	0.00265253		CG10910	FBtr0089630	-1.45875	9.99248	18.1814	0.00494923	0.00900517
					CG11656	FBtr0082698	-1.65163	0.872964	0.136241	0.000732967	0.000114392		CG12464	FBtr0087652	1.18692	1.86226	2.70181	0.00368764	0.00535012		CG12511	FBtr0302949	-0.258756	2.59442	2.38746	0.00443491	0.00408114		CG12426	FBtr0300050	-1.33622	3.4232	1.71957	0.00385061	0.00193427		CG10911	FBtr0086808	-0.638186	3.96743	5.06081	0.00288541	0.00368059
					CG11659	FBtr0083797	-1.01589	5.74398	3.7563	0.0031543	0.00206277		CG12484	FBtr0112775	0.0796735	8.76945	8.98244	0.000160557	0.000164456		CG12512	FBtr0079077	-0.0636298	21.5337	21.1795	0.00669373	0.00658361		CG12428	FBtr0085236	-0.896952	12.4947	8.828	0.00371092	0.00262192		CG10912	FBtr0086807	-0.00703697	3.73946	3.74875	0.00412289	0.00413313
					CG11663	FBtr0070164	-0.475475	0.387051	0.267574	0.000539068	0.000372665		CG12490	FBtr0302717	0.112886	11.1511	11.5237	0.00542898	0.00561038		CG12516	FBtr0301672	0.216139	5.70773	6.05128	0.0058601	0.00621282		CG12438	FBtr0079732	0.0248366	5.80921	5.85939	0.00642611	0.00648163		CG10914	FBtr0086745	-0.751824	4.06337	5.43569	0.00216829	0.00290058
					CG11664	FBtr0070163	-1.01118	0.387051	0.132962	0.000439831	0.000151093		CG12491	FBtr0072089	-0.258427	0.367937	0.333333	0.000593447	0.000537634		CG12517	FBtr0080144	-0.142911	3.11331	2.98006	0.00560957	0.00536947		CG12439	FBtr0079767	-0.801021	6.6635	4.83244	0.0076857	0.00557375		CG10915	FBtr0086746	1.06587	9.85146	7.31006	0.0039469	0.00292871
					CG11665	FBtr0086072	-0.985552	0.54324	0.226748	4.88e-05	2.04e-05		CG12499	FBtr0084295	-0.443867	23.5597	20.6157	0.00378105	0.00330857		CG12538	FBtr0082791	-1.22091	1.03777	0.558405	0.001777	0.000956172		CG12448	FBtr0300613	-0.392213	6.83436	5.91701	0.00483677	0.00418755		CG10916	FBtr0332853	0.208639	2.23033	2.06181	0.00281963	0.00260659
					CG11666	FBtr0077240	-0.740302	1.0465	0.672115	0.00185879	0.00119381		CG12506	FBtr0078003	0.734186	0.617181	0.855023	0.00138692	0.0019214		CG12547	FBtr0111273	-0.168307	1.29721	1.21937	0.00053034	0.000498517		CG12464	FBtr0087652	-1.40708	3.58804	1.71983	0.00710503	0.00340561		CG10918	FBtr0077218	-0.654864	0.936634	1.31206	0.00169988	0.00238124
					CG11668	FBtr0082705	0.713323	3.31726	4.19505	0.0018731	0.00236875		CG12511	FBtr0302949	0.833319	1.62783	2.16439	0.00278262	0.00369981		CG12558	FBtr0085311	0.211593	2.07554	2.21652	0.00221037	0.00236052		CG12484	FBtr0112775	-0.987216	26.1414	17.9417	0.000478614	0.000328488		CG10919	FBtr0081739	-1.07943	0.10389	0.374875	7.73e-05	0.00027893
					CG11670	FBtr0300072	1.10364	5.76156	7.95416	0.00246959	0.00340941		CG12512	FBtr0079077	0.595585	11.6935	13.7964	0.0036349	0.00428858		CG12560	FBtr0300761	-0.262733	7.00495	6.50142	0.00605964	0.00562407		CG12490	FBtr0302717	-0.0989346	17.3179	16.7666	0.00843132	0.00816289		CG10920	FBtr0071150	0.595551	3.20763	2.62413	0.00268871	0.0021996
					CG11671	FBtr0081829	-1.29924	0.712072	0.211144	0.00104871	0.000310963		CG12516	FBtr0301672	-0.586091	3.25276	2.61779	0.00333959	0.00268767		CG12581	FBtr0078962	0.872261	0.993418	1.25758	0.000101163	0.000128063		CG12491	FBtr0072089	-1.85229	1.85383	0.743333	0.00299006	0.00119892		CG10924	FBtr0113093	0.151891	15.3123	14.6201	0.00905515	0.00864585
					CG11672	FBtr0081865	-1.74637	1.41769	0.327522	0.0012232	0.00028259		CG12517	FBtr0080144	-0.249592	1.86226	1.68571	0.00335542	0.00303732		CG12582	FBtr0336704	-0.350066	0.518885	0.433048	7.05e-05	5.88e-05		CG12499	FBtr0084295	-0.901659	45.6997	32.7768	0.00733424	0.00526028		CG10927	FBtr0086705	0.883088	5.86281	4.4985	0.00541849	0.00415758
					CG11674	FBtr0073926	0.998914	3.48484	4.76736	0.00280809	0.00384154		CG12538	FBtr0082791	-0.0364252	1.162	1.14518	0.00198972	0.00196093		CG12589	FBtr0339316	-0.72804	0.259442	0.14245	0.000502795	0.000276066		CG12506	FBtr0078003	-0.666855	2.05211	1.4912	0.00461148	0.00335101		CG10931	FBtr0089545	0.0352971	2.65871	2.62413	0.00256385	0.0025305
					CG11679	FBtr0074202	0.605485	3.81825	4.65991	0.0026965	0.0032909		CG12547	FBtr0111273	-1.04432	1.18318	0.779412	0.000483719	0.000318647		CG12590	FBtr0078773	0.77097	0.778327	1.02564	0.000601955	0.000793226		CG12511	FBtr0302949	-0.518708	3.41718	2.75631	0.00584133	0.00471163		CG10932	FBtr0071143	-0.854331	0.822281	1.31206	0.00066744	0.00106499
					CG11686	FBtr0082735	0.604926	0.349898	0.501135	0.000187111	0.000267987		CG12558	FBtr0085311	-1.18804	2.59235	1.5245	0.00276075	0.00162354		CG12594	FBtr0335210	-0.312471	3.89164	3.53846	0.000364556	0.000331472		CG12512	FBtr0079077	-0.339762	25.1163	22.4018	0.00780736	0.00696356		CG10933	FBtr0086860	-0.312993	1.13263	1.31206	0.00080158	0.00092857
					CG11693	FBtr0081860	-1.44505	2.49225	1.09996	0.00131379	0.000579841		CG12560	FBtr0300761	-0.416649	2.10116	1.77995	0.00181761	0.00153975		CG12617	FBtr0339232	-1.15354	0.259442	0.0740741	0.000423234	0.000120839		CG12516	FBtr0301672	-0.324729	7.53103	6.70199	0.00773206	0.0068809		CG10934	FBtr0086859	-1.46728	0.774241	1.87438	0.00132576	0.00320955
					CG11694	FBtr0081859	-1.84339	0.888056	0.0632043	0.00100687	7.17e-05		CG12581	FBtr0078962	-1.41126	1.33357	0.591373	0.000135801	6.02e-05		CG12620	FBtr0080953	-0.315748	2.59442	2.34188	0.00219309	0.00197961		CG12517	FBtr0080144	-0.573722	4.95491	3.94814	0.00892777	0.00711377		CG10936	FBtr0086895	0.675265	26.9219	22.3051	0.00084242	0.00069795
					CG11695	FBtr0073513	0.102157	5.05302	5.23383	0.00262768	0.0027217		CG12582	FBtr0336704	-1.89369	1.31668	0.322152	0.000178824	4.38e-05		CG12674	FBtr0077827	0.0281811	4.92941	4.96866	0.00376578	0.00379577		CG12538	FBtr0082791	-1.49339	2.90972	1.247	0.00498239	0.00213527		CG10943	FBtr0075936	-0.381403	2.74772	3.18644	0.0029673	0.00344108
					CG11696	FBtr0073512	0.649867	3.48484	4.31921	0.00148354	0.00183874		CG12589	FBtr0339316	-0.38083	0.22869	0.165657	0.000443198	0.00032104		CG12699	FBtr0300762	0.651004	1.29721	1.59829	0.00152077	0.00187373		CG12547	FBtr0111273	-0.425921	2.56289	2.13506	0.00104779	0.000872878		CG10947	FBtr0081370	-0.703593	1.20041	1.68694	0.00098881	0.00138957
					CG11697	FBtr0073511	0.00788961	1.39533	1.40024	0.00149554	0.00150079		CG12590	FBtr0078773	-0.537322	0.910136	0.698551	0.000703895	0.000540256		CG12736	FBtr0088981	-1.1796	2.33498	1.47009	0.00121172	0.000762888		CG12558	FBtr0085311	-1.7608	7.53103	3.03568	0.00802027	0.00323289		CG10948	FBtr0273237	0.384369	12.195	10.8714	0.00456398	0.00406863
					CG11698	FBtr0081833	-0.0118383	1.41611	1.40873	0.00162027	0.00161181		CG12592	FBtr0082233	-2.00198	2.64833	1.04333	0.00107263	0.000422573		CG12744	FBtr0088378	0.161173	0.518885	0.558405	0.000541633	0.000582886		CG12560	FBtr0300761	-0.543225	8.54295	6.98472	0.0073901	0.00604214		CG10949	FBtr0081367	0.61582	4.78367	3.93619	0.00333125	0.00274108
					CG11699	FBtr0073510	0.0742892	1.06567	1.10338	0.00135237	0.00140023		CG12594	FBtr0335210	0.350361	2.91558	3.2551	0.000273123	0.000304928		CG12746	FBtr0078689	1.4282	0.778327	1.23647	0.00030356	0.000482242		CG12581	FBtr0078962	-1.06101	2.30026	1.37621	0.000234243	0.000140144		CG10950	FBtr0086990	-0.206683	4.17919	4.4985	0.00237454	0.00255597
					CG11703	FBtr0083744	0.30401	3.29758	3.67083	0.00258229	0.00287457		CG12620	FBtr0080953	-0.288285	1.68093	1.49417	0.0014209	0.00126304		CG12769	FBtr0339281	-0.413298	3.89164	3.4245	0.000331909	0.000292068		CG12582	FBtr0336704	-1.61685	2.05392	0.693553	0.000278951	9.42e-05		CG10953	FBtr0086997	-0.678534	3.15164	4.12363	0.00347479	0.00454645
					CG11710	FBtr0089642	-1.53892	3.1395	1.33021	0.00152108	0.000644482		CG12674	FBtr0077827	0.118353	3.50738	3.64789	0.00267944	0.00278677		CG12780	FBtr0088736	-0.187399	0.518885	0.472934	0.00131697	0.00120034		CG12589	FBtr0339316	-0.205434	0.513479	0.447946	0.000995115	0.000868113		CG10958	FBtr0071153	-0.869218	2.60153	3.74875	0.00116608	0.0016803
					CG1172	FBtr0309312	-1.49201	0.708846	0.133986	0.000191167	3.61e-05		CG12699	FBtr0300762	-0.632867	1.04398	0.75417	0.0012239	0.000884139		CG12782	FBtr0072048	1.41783	4.41052	6.19943	0.00348658	0.00490073		CG12590	FBtr0078773	-0.715114	1.02696	0.666791	0.000794245	0.000515693		CG10959	FBtr0071157	-1.12854	1.15031	2.06181	0.00152967	0.00274177
					CG11722	FBtr0082205	-0.721922	0.703459	0.42563	0.000758855	0.000459148		CG12736	FBtr0088981	0.690313	1.66025	2.10642	0.000861572	0.00109311		CG12783	FBtr0331687	-1.0318	2.85387	1.96011	0.00161144	0.00110678		CG12592	FBtr0082233	-1.6848	6.507	2.98077	0.00263548	0.00120728		CG10960	FBtr0075941	1.06563	7.62791	5.62313	0.00419346	0.00309133
					CG11723	FBtr0077852	-0.00586452	2.25624	2.25096	0.00126047	0.00125752		CG12744	FBtr0088378	-0.743035	0.208796	0.0842845	0.00021795	8.8e-05		CG12784	FBtr0083169	-1.23312	0.518885	0.216524	0.00115565	0.000482237		CG12594	FBtr0335210	-1.37667	8.55799	4.60563	0.000801685	0.000431441		CG10962	FBtr0071263	2.52286	2.07633	0.937188	0.00202965	0.00091612
					CG11737	FBtr0310048	-0.142579	2.11719	1.99606	0.000602501	0.000568031		CG12746	FBtr0078689	0.711671	0.45977	0.637421	0.000179318	0.000248604		CG12795	FBtr0113019	0.176706	5.70773	5.9886	0.00498492	0.00523022		CG12617	FBtr0339232	-1.28411	0.703459	0.209273	0.00114757	0.000341392		CG10969	FBtr0075946	0.113047	8.54833	8.24725	0.00408425	0.0039404
					CG11739	FBtr0078914	-1.2617	0.774102	0.282416	0.000304046	0.000110925		CG12769	FBtr0339281	-1.57843	1.66526	0.644501	0.000142026	5.5e-05		CG12811	FBtr0082204	-1.54019	1.03777	0.433048	0.000789178	0.000329314		CG12620	FBtr0080953	-1.32615	5.98007	3.23004	0.005055	0.00273038		CG10970	FBtr0071356	-0.822912	0.168288	0.374875	0.00054112	0.00120539
					CG11741	FBtr0339331	1.57305	0.176432	0.441566	0.000386066	0.000966228		CG12780	FBtr0088736	0.576397	0.208157	0.304774	0.000528318	0.000773538		CG12814	FBtr0110786	-1.3428	2.33498	1.35043	0.000126647	7.32e-05		CG12674	FBtr0077827	-1.53946	10.4224	5.11099	0.00796211	0.0039045		CG10973	FBtr0100354	0.334425	6.04612	5.43569	0.00424587	0.0038172
					CG11752	FBtr0073452	-0.381056	0.698371	0.551889	0.00141085	0.00111493		CG12782	FBtr0072048	0.154378	3.73556	3.92836	0.00295301	0.00310543		CG12817	FBtr0110952	-0.561242	0.778327	0.598291	0.000609974	0.00046888		CG12699	FBtr0300762	-0.485069	2.9046	2.36489	0.00340516	0.00277244		CG10979	FBtr0335518	-1.71433	0.414825	1.4995	0.00021111	0.00076311
					CG11753	FBtr0334317	-0.931659	0.528725	0.230435	0.000636251	0.000277299		CG12783	FBtr0331687	0.357747	0.462241	0.551495	0.000261006	0.000311403		CG12818	FBtr0082230	0.176667	1.29721	1.37892	0.00116446	0.00123781		CG12736	FBtr0088981	-1.0601	4.78405	2.98022	0.00248264	0.00154656		CG10984	FBtr0075921	-0.59367	4.35205	5.43569	0.0821141	0.10256
					CG11755	FBtr0337072	-0.523068	1.58617	1.23021	0.00195342	0.00151504		CG12784	FBtr0083169	-1.1267	0.2324	0.0464576	0.000517594	0.000103469		CG12821	FBtr0340658	-1.07232	1.8161	1.17379	0.000489778	0.000316556		CG12744	FBtr0088378	1.55431	0.341718	0.729513	0.000356699	0.000761496		CG10993	FBtr0073837	-0.30227	0.464928	0.562313	0.00067283	0.00081377
					CG11756	FBtr0073450	-0.327963	1.39394	1.19008	0.00187106	0.00159743		CG12795	FBtr0113019	0.278407	3.34074	3.65584	0.00291768	0.00319287		CG12822	FBtr0088841	-1.18215	1.55665	0.928775	0.000929901	0.000554824		CG12746	FBtr0078689	-0.11327	1.19812	1.1345	0.000467285	0.000442473		CG10996	FBtr0073836	0.0381717	4.93663	4.87338	0.00419069	0.00413699
					CG11760	FBtr0081907	-0.125702	0.352483	0.321038	0.00037221	0.000339006		CG12811	FBtr0082204	-0.660369	0.45977	0.294926	0.000349635	0.000224278		CG12824	FBtr0113050	-0.774396	0.778327	0.529915	0.000997855	0.000679378		CG12769	FBtr0339281	-1.59971	5.98007	2.66274	0.000510027	0.0002271		CG11000	FBtr0308953	-0.435494	0.265547	0.374875	5.194e-05	7.332e-05
					CG11762	FBtr0081912	1.29431	1.05745	1.71345	0.00098827	0.00160136		CG12814	FBtr0110786	-0.108482	1.14943	1.09937	6.23e-05	5.96e-05		CG12825	FBtr0088829	0.427052	1.55665	1.78348	0.00198048	0.00226905		CG12780	FBtr0088736	-1.58391	2.05031	0.71842	0.00520383	0.0018234		CG11007	FBtr0086464	2.15002	7.20351	4.12363	0.00883866	0.00505966
					CG11768	FBtr0081943	-0.910383	3.00924	1.98302	0.000158506	0.000104452		CG12817	FBtr0110952	-0.175609	0.229885	0.200846	0.000180161	0.000157403		CG12826	FBtr0088943	-1.51197	0.518885	0.148148	0.000668666	0.000190913		CG12782	FBtr0072048	1.05626	4.61319	6.35421	0.00364679	0.00502309		CG11018	FBtr0086472	1.91164	3.60581	2.06181	0.0035843	0.00204952
					CG11771	FBtr0084748	-0.669481	6.45342	4.98013	0.00222685	0.00171847		CG12818	FBtr0082230	-0.720956	1.37214	0.991919	0.00123172	0.000890412		CG12828	FBtr0112770	-0.72804	0.259442	0.14245	0.000743388	0.000408167		CG12783	FBtr0331687	-1.66583	6.67523	2.86416	0.00376919	0.00161726		CG11023	FBtr0300690	-1.19272	0.0754495	0.374875	6.967e-05	0.00034615
					CG11777	FBtr0088273	1.2704	1.89123	2.89153	0.00181326	0.00277232		CG12821	FBtr0340658	-0.865614	0.830125	0.490683	0.000223874	0.000132331		CG12831	FBtr0300063	-1.51197	0.518885	0.148148	0.000484486	0.000138327		CG12784	FBtr0083169	-1.30505	1.19812	0.465146	0.00266841	0.00103596		CG11029	FBtr0079136	0.477872	7.8071	6.74775	0.00581318	0.00502439
					CG11779	FBtr0083749	2.1021	4.51247	7.88764	0.000824497	0.00144119		CG12822	FBtr0088841	-1.04058	0.663891	0.326546	0.00039659	0.000195069		CG12836	FBtr0089037	-0.806577	2.33498	1.74359	0.00148725	0.00111057		CG12795	FBtr0113019	-1.17861	9.05553	5.48765	0.00790876	0.00479271		CG1103	FBtr0111220	-1.59486	0.0484822	0.562313	3.386e-05	0.00039268
					CG11781	FBtr0084797	1.31018	1.56975	2.45884	0.00293961	0.00460457		CG12824	FBtr0113050	-1.24409	0.622594	0.219462	0.000798197	0.000281361		CG12848	FBtr0072437	-0.401377	0.778327	0.649573	0.00150839	0.00125886		CG12811	FBtr0082204	-1.77293	1.36928	0.272368	0.00104128	0.000207124		CG11030	FBtr0332554	-0.161118	3.5361	3.74875	0.0265872	0.0281861
					CG11786	FBtr0113282	0.24996	2.44183	2.68102	0.00225261	0.00247326		CG12825	FBtr0088829	-0.41435	1.03766	0.848033	0.00132017	0.00107892		CG12849	FBtr0072376	-1.31411	1.29721	0.689459	0.00188548	0.00100212		CG12814	FBtr0110786	-1.9943	4.79247	1.39645	0.000259938	7.57e-05		CG11034	FBtr0342609	1.17053	16.1652	11.8086	0.143055	0.104501
					CG11788	FBtr0086277	0.0654713	8.55799	8.74595	0.0058737	0.00600271		CG12826	FBtr0088943	-0.601342	0.617181	0.422374	0.000795336	0.000544297		CG12851	FBtr0343503	0.748893	1.55665	1.95442	0.000266825	0.000335004		CG12817	FBtr0110952	-1.97766	2.90972	0.707815	0.00228034	0.000554714		CG11035	FBtr0081816	-0.579381	1.13292	1.4995	0.0016301	0.00215756
					CG11790	FBtr0084761	-0.555761	2.96808	2.34474	0.00169121	0.00133603		CG12828	FBtr0112770	-0.738319	0.208157	0.084399	0.000596439	0.000241831		CG12853	FBtr0087406	-1.15354	0.259442	0.0740741	0.000651865	0.000186116		CG12818	FBtr0082230	-0.88529	2.05392	1.30906	0.00184373	0.0011751		CG11037	FBtr0078334	0.122791	0.992632	0.937188	0.0010405	0.00098238
					CG11791	FBtr0334504	-1.00109	1.0465	0.54023	0.000318569	0.000164454		CG12831	FBtr0300063	-1.45101	1.24894	0.491901	0.00116615	0.000459291		CG12857	FBtr0329881	0.559864	4.66996	5.41311	0.00275514	0.00319357		CG12821	FBtr0340658	-1.4271	2.22117	0.943014	0.00059902	0.000254319		CG1104	FBtr0305316	-0.755353	2.31757	3.18644	0.0304943	0.0419268
					CG11802	FBtr0073600	-1.48735	2.0909	0.832315	0.00141373	0.000562755		CG12836	FBtr0089037	-1.477	1.67037	0.714662	0.00106393	0.000455199		CG12858	FBtr0309056	0.28058	22.8309	24.4843	0.00382428	0.00410123		CG12822	FBtr0088841	-1.78488	2.76106	0.864689	0.00164938	0.00051654		CG11041	FBtr0300692	0.839108	3.21088	2.43669	0.00504062	0.00382526
					CG11807	FBtr0310140	0.845287	4.28662	5.59168	0.00135224	0.00176394		CG12848	FBtr0072437	-0.161435	0.448551	0.408163	0.000869286	0.000791014		CG12859	FBtr0087440	0.201307	1.29721	1.39031	0.00232893	0.00249607		CG12824	FBtr0113050	-1.2856	1.20797	0.484489	0.00154867	0.00062114		CG11043	FBtr0079289	-0.10044	0.891836	0.937188	0.00171507	0.00180228
					CG11808	FBtr0087366	0.178564	1.02787	1.11782	0.00119659	0.00130131		CG12849	FBtr0072376	-1.45671	0.672827	0.20068	0.000977947	0.000291686		CG12860	FBtr0087480	-1.25167	4.66996	3.00855	0.00397106	0.00255829		CG12825	FBtr0088829	-0.426485	2.22117	1.83919	0.00282591	0.00233994		CG11044	FBtr0086313	0.518078	8.97804	7.68494	0.00346242	0.00296373
					CG11816	FBtr0332298	-1.41178	3.31392	1.5773	0.002757	0.00131223		CG12851	FBtr0343503	-1.8245	1.67559	0.494346	0.000287212	8.47e-05		CG12861	FBtr0087481	0.877526	4.66996	5.83476	0.00422621	0.00528032		CG12826	FBtr0088943	-1.2488	1.53908	0.696273	0.00198335	0.000897259		CG1105	FBtr0081645	-1.01951	2.0137	3.18644	0.00083108	0.00131508
					CG11825	FBtr0329868	-0.276831	0.347113	0.277949	0.000271819	0.000217658		CG12853	FBtr0087406	-0.194311	0.630348	0.567366	0.00158379	0.00142554		CG12862	FBtr0087484	-0.876518	2.33498	1.69231	0.00566743	0.00410754		CG12828	FBtr0112770	-1.40851	0.854295	0.228624	0.00244784	0.000655082		CG11052	FBtr0308077	-0.67047	0.346301	0.562313	0.00051842	0.00084179
					CG11828	FBtr0308601	0.756925	5.06319	6.40402	0.00247952	0.00313615		CG12857	FBtr0329881	2.22737	2.74037	4.86538	0.00161674	0.00287043		CG12863	FBtr0087500	0.21584	8.5616	9.05983	0.00564377	0.0059722		CG12831	FBtr0300063	-1.5949	2.22117	0.792726	0.00207392	0.000740174		CG11060	FBtr0089045	-0.0313318	2.59343	2.62413	0.00117191	0.00118578
					CG11835	FBtr0078076	0.270289	12.5083	13.6072	0.00498536	0.00542338		CG12858	FBtr0309056	0.563597	11.3831	13.2966	0.00190671	0.00222724		CG12866	FBtr0339981	0.270243	17.9015	19.1595	0.00545114	0.00583421		CG12836	FBtr0089037	-1.4155	3.24632	1.51889	0.00206772	0.000967446		CG11068	FBtr0073854	-0.478125	2.63646	3.18644	0.00272361	0.00329178
					CG11836	FBtr0084768	0.554575	1.57133	1.94778	0.000993887	0.00123199		CG12859	FBtr0087440	-1.66616	0.632392	0.0923077	0.00113535	0.000165723		CG12868	FBtr0301735	-1.71434	1.03777	0.364672	0.00131697	0.000462782		CG12848	FBtr0072437	-0.497065	0.855044	0.634206	0.00165706	0.00122908		CG11069	FBtr0084712	-0.349992	8.15473	9.18444	0.00336972	0.00379522
					CG11837	FBtr0085360	0.590237	4.714	5.69593	0.00384503	0.00464594		CG12860	FBtr0087480	2.36093	1.44422	2.82238	0.00122807	0.00239998		CG12869	FBtr0087496	-0.539182	10.6371	9.11111	0.00240768	0.00206227		CG12849	FBtr0072376	-1.36424	1.54181	0.620628	0.002241	0.000902076		CG11070	FBtr0079297	0.0144772	5.08562	5.06081	0.00163683	0.00162884
					CG11839	FBtr0304718	-0.513161	4.53941	3.7134	0.0045992	0.00376231		CG12861	FBtr0087481	1.03088	3.50738	4.73122	0.0031741	0.00428165		CG1287	FBtr0081554	1.01096	1.8161	2.42165	0.00127445	0.0016994		CG12851	FBtr0343503	-1.64122	4.27148	1.74134	0.000732169	0.000298481		CG11073	FBtr0336638	-0.449346	2.83156	3.37388	0.00038028	0.00045311
					CG11841	FBtr0085361	0.0726039	3.66645	3.76368	0.00302762	0.00310791		CG12862	FBtr0087484	-0.37168	0.825266	0.679577	0.00200307	0.00164946		CG12877	FBtr0100446	-0.406402	16.0854	14.3789	0.00428374	0.00382927		CG12853	FBtr0087406	-1.56706	1.02515	0.236211	0.00257576	0.000593496		CG11085	FBtr0073656	1.08197	1.42573	0.937188	0.00033594	0.00022083
					CG11842	FBtr0085362	0.827658	3.84104	4.99429	0.0031152	0.00405052		CG12863	FBtr0087500	2.20353	4.13836	7.1493	0.00272799	0.00471279		CG1288	FBtr0081604	-1.29183	0.786172	0.372308	0.000754484	0.000357301		CG12857	FBtr0329881	-0.358756	7.17608	6.29895	0.00423368	0.0037162		CG11089	FBtr0303476	0.295794	8.62717	7.87238	0.00428786	0.00391271
					CG11843	FBtr0085363	0.283137	3.31726	3.66568	0.00252263	0.00278759		CG12866	FBtr0339981	-0.47476	6.1895	5.26135	0.00188474	0.00160212		CG12880	FBtr0085217	-0.191364	4.66996	4.41595	0.000683743	0.000646553		CG12858	FBtr0309056	-0.289576	26.4832	24.0474	0.00443604	0.00402804		CG1109	FBtr0078714	-0.754526	1.16519	1.68694	0.00028601	0.00041407
					CG11851	FBtr0084808	-0.397139	3.84104	3.28767	0.0015212	0.00130205		CG12868	FBtr0301735	-0.951808	1.03766	0.60207	0.00131682	0.000764049		CG12883	FBtr0085216	-0.573748	4.41052	3.68661	0.00422059	0.00352786		CG12859	FBtr0087440	-1.25775	3.07546	1.60822	0.00552148	0.00288728		CG11095	FBtr0073827	-0.0888795	1.44327	1.4995	0.0015739	0.00163522
					CG11852	FBtr0084809	0.389007	4.19023	4.77436	0.00329939	0.00375934		CG12869	FBtr0087496	0.658801	4.34527	5.28451	0.000983539	0.00119613		CG12885	FBtr0321256	0.559113	8.82104	10.1481	0.000675011	0.000776565		CG12860	FBtr0087480	-1.37702	5.98007	3.12454	0.00508509	0.00265692		CG11099	FBtr0086315	0.89003	7.77203	5.998	0.0235516	0.0181758
					CG11854	FBtr0339259	0.2941	2.79348	3.10727	0.00230106	0.00255953		CG1287	FBtr0081554	1.98512	1.40235	2.45122	0.000984103	0.00172015		CG12895	FBtr0330615	0.861523	2.07554	2.64957	0.00262727	0.00335389		CG12861	FBtr0087481	0.373483	5.46749	6.18247	0.00494796	0.005595		CG11103	FBtr0100218	-0.235948	0.486295	0.562313	0.00093879	0.00108555
					CG11857	FBtr0084814	-1.4114	1.22215	0.425662	0.000652509	0.000227262		CG12877	FBtr0100446	-1.47772	12.5297	7.10526	0.0033368	0.00189221		CG12898	FBtr0088321	-0.33123	2.85387	2.56695	0.00607206	0.0054616		CG12862	FBtr0087484	-1.35217	3.24632	1.59618	0.00787942	0.00387422		CG11106	FBtr0073446	-0.0903403	0.352196	0.374875	0.001042	0.0011091
					CG11858	FBtr0084815	-0.114795	1.57133	1.49341	0.00286218	0.00272024		CG12880	FBtr0085217	1.3402	3.24043	4.69087	0.000474441	0.000686803		CG12902	FBtr0088357	1.39947	0.259442	0.48433	0.000234365	0.000437516		CG12863	FBtr0087500	-0.390861	8.88467	7.72214	0.00585674	0.0050904		CG11107	FBtr0088966	-0.529049	1.94857	2.43669	0.0374725	0.0468594
					CG11859	FBtr0084816	-0.940749	2.79348	1.78976	0.00146026	0.000935576		CG12883	FBtr0085216	0.0855389	2.80837	2.8905	0.00268744	0.00276603		CG12909	FBtr0088348	0.720482	2.33498	2.86325	0.00229144	0.00280986		CG12866	FBtr0339981	-0.34562	23.7494	21.134	0.00723185	0.00643543		CG11109	FBtr0078553	-1.62031	0.20557	0.937188	0.00019105	0.00087099
					CG11864	FBtr0080784	-0.78777	1.04756	0.649079	0.00124561	0.000771795		CG12885	FBtr0321256	-0.0771183	7.34498	7.17302	0.000562058	0.0005489		CG12910	FBtr0310141	0.215798	9.85881	10.4274	0.0023877	0.00252539		CG12868	FBtr0301735	-1.64872	1.70859	0.504186	0.00216826	0.00063983		CG11110	FBtr0086231	0.876957	3.48335	2.62413	0.00600577	0.00452436
					CG11865	FBtr0080753	1.39632	2.26971	3.52931	0.00286579	0.00445619		CG12895	FBtr0330615	1.21777	2.08796	3.02546	0.00264299	0.0038297		CG12911	FBtr0088336	-0.0425886	6.7455	6.66667	0.00147057	0.00145338		CG12869	FBtr0087496	-1.46378	15.3773	8.08498	0.00348061	0.00183001		CG11112	FBtr0113047	-0.212708	0.841144	0.937188	0.00128028	0.00142647
					CG11866	FBtr0088423	-0.651752	3.6239	2.75511	0.000964315	0.000733132		CG12898	FBtr0088321	0.342482	2.08796	2.35162	0.00444248	0.00500346		CG12912	FBtr0339429	-0.793232	2.07554	1.54701	0.00181905	0.00135584		CG1287	FBtr0081554	-0.909643	2.73856	1.77496	0.00192179	0.00124559		CG11113	FBtr0113048	1.43115	0.734159	0.374875	0.00156537	0.00079931
					CG11873	FBtr0330300	0.432832	28.6623	32.5564	0.000624342	0.000709167		CG12902	FBtr0088357	-0.513599	0.416315	0.287298	0.000376075	0.000259528		CG12913	FBtr0339450	0.344046	16.3449	17.812	0.002859	0.00311561		CG12877	FBtr0100446	-1.11534	25.8451	16.69	0.00688286	0.00444475		CG11120	FBtr0084716	-2.04608	1.33746	4.4985	0.00054792	0.00184289
					CG11876	FBtr0085366	-0.191173	4.40131	4.10288	0.00140797	0.0013125		CG12907	FBtr0305904	-0.580655	0.208157	0.110827	0.000204879	0.000109082		CG12914	FBtr0088334	-0.417906	3.11331	2.72365	0.00195806	0.00171298		CG1288	FBtr0081604	-1.50595	1.19918	0.353195	0.00115085	0.000338959		CG11122	FBtr0073481	-0.172385	21.4822	22.6799	0.0019989	0.00211035
					CG11878	FBtr0084821	-0.0790571	4.36482	4.24183	0.0031155	0.00302772		CG12909	FBtr0088348	1.86593	1.66025	2.86625	0.00162929	0.00281281		CG12917	FBtr0290287	-0.949473	4.92941	3.60684	0.00305984	0.00223888		CG12880	FBtr0085217	-1.09864	7.70219	4.83911	0.0011277	0.000708508		CG11123	FBtr0088971	-0.00973133	1.86708	1.87438	0.00090855	0.00091211
					CG11880	FBtr0085371	1.19555	10.694	14.8723	0.00219679	0.00305511		CG12910	FBtr0310141	-0.907146	6.43347	4.60248	0.00155812	0.00111467		CG12920	FBtr0088404	-0.360831	2.85387	2.54131	0.00145754	0.00129791		CG12883	FBtr0085216	-0.510108	4.79247	3.92383	0.0045861	0.00375486		CG11125	FBtr0336911	-1.00421	1.51017	2.43669	0.00878005	0.0141668
					CG11882	FBtr0085411	0.548251	4.04609	4.72404	0.00350008	0.00408654		CG12911	FBtr0088336	0.920405	4.15063	5.40952	0.000904867	0.00117932		CG12923	FBtr0088379	1.14462	1.03777	1.48718	0.000841662	0.00120615		CG12885	FBtr0321256	-1.26846	17.6295	10.4331	0.00134906	0.00079837		CG11127	FBtr0088975	-1.30345	1.46021	2.81156	0.00108244	0.00208418
					CG11883	FBtr0339461	1.04519	12.3677	16.5929	0.000525191	0.00070461		CG12912	FBtr0339429	-1.41787	0.830125	0.27412	0.000727542	0.000240245		CG12926	FBtr0088502	-0.831714	2.07554	1.52137	0.000961343	0.000704663		CG12895	FBtr0330615	-0.589952	3.92976	3.08331	0.00497438	0.00390292		CG1113	FBtr0078779	-0.630817	1.55231	2.06181	0.00079729	0.00105897
					CG11885	FBtr0078089	0.715078	0.52325	0.75191	0.000942793	0.00135479		CG12913	FBtr0339450	2.511	7.88619	13.9905	0.00137943	0.00244717		CG12929	FBtr0088541	-1.48254	1.55665	0.769231	0.00275514	0.00136147		CG12896	FBtr0088315	0.565688	2.75345	3.24086	0.00266549	0.00313733		CG11131	FBtr0332052	-1.54313	0.150604	0.74975	0.0753021	0.374875
					CG11889	FBtr0100614	-0.374112	4.71879	4.09615	0.00155428	0.00134919		CG12914	FBtr0088334	2.1137	1.03766	2.00497	0.000652614	0.00126099		CG12934	FBtr0088213	1.73934	3.89164	5.85755	0.00451466	0.0067953		CG12898	FBtr0088321	0.490146	2.73614	3.25519	0.00582158	0.00692595		CG11134	FBtr0073818	0.421623	1.97849	1.68694	0.0155786	0.013283
					CG11891	FBtr0300132	-1.98659	2.62155	0.610091	0.000863489	0.000200952		CG12917	FBtr0290287	0.908534	1.65053	2.23709	0.00102454	0.00138863		CG12935	FBtr0088221	0.348578	3.37275	3.7208	0.00267255	0.00294833		CG12902	FBtr0088357	-1.46021	1.53773	0.552486	0.0013891	0.000499084		CG11137	FBtr0078577	0.384167	0.89891	0.74975	0.00146881	0.00122508
					CG11892	FBtr0089644	-0.00434595	4.01563	4.00934	0.0023705	0.00236679		CG12920	FBtr0088404	0.300115	1.04079	1.17818	0.000531556	0.000601724		CG12942	FBtr0088236	-0.177855	9.08048	8.64672	0.0033495	0.0031895		CG12907	FBtr0305904	-1.12843	0.341718	0.0601779	0.000336337	5.92e-05		CG11138	FBtr0073662	-2.18229	0.549072	2.81156	5.456e-05	0.00027937
					CG11893	FBtr0084827	-1.64067	2.96808	1.12791	0.00200953	0.000763647		CG12923	FBtr0088379	-0.727262	0.626389	0.390694	0.000508021	0.000316864		CG12943	FBtr0088198	-0.232455	9.33993	8.75783	0.00468637	0.0043943		CG12909	FBtr0088348	-0.897494	5.12577	3.50309	0.0050302	0.00343777		CG11141	FBtr0088999	-0.239586	3.25862	3.56131	0.0149478	0.0163363
					CG11897	FBtr0085386	0.432054	14.9943	16.7795	0.00218991	0.00245064		CG12926	FBtr0088502	-1.69284	1.24894	0.365729	0.000578483	0.000169397		CG12945	FBtr0113214	-1.30728	0.778327	0.358974	0.000328547	0.00015153		CG12910	FBtr0310141	-0.642944	13.6687	10.8051	0.00331042	0.00261689		CG11145	FBtr0089004	-0.569782	0.985411	1.31206	0.00174718	0.00232635
					CG11898	FBtr0273260	0.491518	21.6585	24.5533	0.00404378	0.00458427		CG12929	FBtr0088541	-1.42652	0.416315	0.057971	0.00073684	0.000102604		CG12947	FBtr0113213	-0.703345	0.778327	0.552707	0.000260049	0.000184666		CG12911	FBtr0088336	-0.571985	9.91852	8.03495	0.00216231	0.00175168		CG11147	FBtr0079166	0.923445	13.3347	10.3091	0.0047709	0.0036884
					CG11899	FBtr0085390	0.83046	5.71213	7.10669	0.00433394	0.00539202		CG12934	FBtr0088213	-0.764474	2.28973	1.65516	0.0026563	0.00192014		CG12948	FBtr0082167	-0.887126	1.03777	0.689459	0.000760271	0.000505098		CG12912	FBtr0339429	-0.498364	1.70859	1.34453	0.00149745	0.00117838		CG11149	FBtr0079169	1.22053	7.40775	5.24825	0.00474552	0.00336211
					CG11902	FBtr0300735	-0.934184	13.6182	9.51055	0.00285079	0.0019909		CG12935	FBtr0088221	1.78913	2.08796	3.46532	0.00165449	0.0027459		CG12950	FBtr0082170	0.168892	3.63219	3.81197	0.000713454	0.000748766		CG12913	FBtr0339450	0.301257	16.5733	18.1855	0.00289896	0.00318094		CG1115	FBtr0305001	0.473011	0.714707	0.562313	0.00110979	0.00087316
					CG11906	FBtr0086563	-0.608943	5.64329	4.44473	0.00221046	0.00174098		CG12942	FBtr0088236	0.800299	6.0551	7.57946	0.00223353	0.00279582		CG12951	FBtr0082058	0.291511	3.37275	3.66382	0.00321521	0.00349268		CG12914	FBtr0088334	-1.33251	3.92976	2.0179	0.00247155	0.00126912		CG11151	FBtr0073819	-0.502814	0.554524	0.74975	0.00060803	0.0008221
					CG11911	FBtr0078098	-1.01154	1.57616	0.888966	0.00163164	0.000920255		CG12943	FBtr0088198	0.984674	6.0551	7.93064	0.00303818	0.00397925		CG12963	FBtr0306572	-0.701456	3.37275	2.67236	0.000508098	0.000402586		CG12917	FBtr0290287	-0.632477	5.98007	4.6685	0.00371202	0.00289789		CG11158	FBtr0073812	-1.37716	1.16608	2.43669	0.00106882	0.00223345
					CG11912	FBtr0078099	-0.894588	1.40395	0.846878	0.00157394	0.000949414		CG12945	FBtr0113214	-0.694939	0.464799	0.291521	0.000196201	0.000123057		CG12964	FBtr0340002	-0.214804	17.1232	16.1652	0.00152139	0.00143627		CG12920	FBtr0088404	-1.09495	4.44234	2.69592	0.00226881	0.00137687		CG11159	FBtr0086248	-1.12229	0.789419	1.4995	0.00123733	0.00235031
					CG11913	FBtr0273265	0.455349	6.80912	7.86053	0.00389315	0.0044943		CG12947	FBtr0113213	-1.48214	0.464799	0.0952381	0.000155295	3.18e-05		CG12970	FBtr0308816	0.0308984	4.15108	4.18803	0.00265924	0.00268292		CG12923	FBtr0088379	-1.17058	2.05031	1.06599	0.00166286	0.000864547		CG1116	FBtr0334907	0.379814	2.15915	1.87438	0.00995001	0.00863768
					CG11920	FBtr0084769	-1.19667	4.53941	2.61319	0.00302628	0.00174212		CG12948	FBtr0082167	-1.71231	0.697199	0.142857	0.000510768	0.000104657		CG13016	FBtr0087519	-0.698234	6.7455	5.45299	0.00405623	0.00327901		CG12926	FBtr0088502	-0.885954	2.9046	1.91884	0.00134535	0.000888763		CG11160	FBtr0073391	-1.46957	1.80917	3.74875	0.0123073	0.0255017
					CG11927	FBtr0077386	0.130234	4.87878	5.10227	0.00278628	0.00291391		CG12950	FBtr0082170	0.740207	2.5564	3.18583	0.00050214	0.000625777		CG13018	FBtr0087581	-1.5547	1.03777	0.42735	0.00241904	0.000996155		CG12929	FBtr0088541	-0.68126	2.05031	1.47745	0.00362887	0.00261495		CG11162	FBtr0073811	-0.498837	1.02608	1.31206	0.00113254	0.00144819
					CG11929	FBtr0077377	-0.717857	15.6662	12.0549	0.00343707	0.00264477		CG12951	FBtr0082058	0.185729	2.06897	2.20296	0.00197232	0.00210006		CG1307	FBtr0339933	0.641613	1.55665	1.89744	0.00130155	0.00158648		CG12934	FBtr0088213	-0.248477	7.00522	6.41088	0.00812671	0.00743722		CG11164	FBtr0073809	0.921623	3.04671	2.24925	0.00278493	0.00205599
					CG11951	FBtr0306020	-1.03622	7.71683	5.44444	0.00227837	0.00160745		CG12963	FBtr0306572	0.238351	2.87686	3.10709	0.000433393	0.000468076		CG13077	FBtr0336619	0.107255	1.8161	1.88034	0.00121397	0.00125691		CG12935	FBtr0088221	-0.756237	6.32179	4.67331	0.00500934	0.0037031		CG11165	FBtr0088853	-1.01126	0.0169467	0.187438	3.8e-05	0.00042026
					CG11961	FBtr0086520	0.00349519	13.3387	13.3539	0.00287348	0.00287675		CG12964	FBtr0340002	1.02917	9.2451	12.1254	0.000821422	0.00107734		CG13078	FBtr0081256	0.326273	4.15108	4.54131	0.00338036	0.00369814		CG12942	FBtr0088236	-0.82978	15.2065	11.1164	0.00560917	0.00410049		CG11168	FBtr0337010	0.0301075	8.32744	8.24725	0.0303921	0.0300995
					CG11964	FBtr0082015	-0.100521	2.8079	2.70046	0.0013624	0.00131026		CG12970	FBtr0308816	-0.973661	2.46179	1.59793	0.00157706	0.00102366		CG13081	FBtr0081252	-1.32504	0.778327	0.353276	0.00119743	0.000543502		CG12943	FBtr0088198	0.0520161	10.7641	10.9491	0.00540096	0.00549377		CG11178	FBtr0073805	0.249702	1.25273	1.12463	0.000508	0.00045605
					CG11966	FBtr0082014	-1.30007	3.15889	1.62689	0.000287905	0.000148276		CG13016	FBtr0087519	-0.698006	1.66025	1.20911	0.000998346	0.000727065		CG13082	FBtr0081251	0.358193	3.11331	3.44729	0.00210217	0.00232768		CG12945	FBtr0113214	-1.16714	3.25204	1.82672	0.00137275	0.000771093		CG11180	FBtr0342722	1.57234	8.5812	5.62313	0.00456447	0.00299103
					CG11970	FBtr0081959	-0.982132	8.60825	5.8055	0.00150573	0.00101548		CG1307	FBtr0339933	-0.80746	0.693362	0.431894	0.000579734	0.000361115		CG13083	FBtr0081242	-1.60503	1.8161	0.854701	0.00151215	0.000711658		CG12947	FBtr0113213	-2.01582	3.76552	0.979114	0.00125811	0.000327135		CG11191	FBtr0088868	-0.407961	1.24138	1.4995	0.00114624	0.00138458
					CG11975	FBtr0081960	-0.627369	1.58111	1.15453	0.000999436	0.000729794		CG13077	FBtr0336619	1.08773	0.848826	1.27599	0.000567397	0.000852932		CG13084	FBtr0081240	-0.379807	3.63219	3.22792	0.00226729	0.00201493		CG12948	FBtr0082167	-0.0623054	2.05392	2.0015	0.0015047	0.0014663		CG11192	FBtr0290122	0.438714	4.96419	4.31106	0.0059168	0.00513834
					CG11977	FBtr0300742	-0.324021	2.4595	2.14869	0.00250714	0.00219031		CG13078	FBtr0081256	1.47233	2.12206	3.2596	0.00172806	0.0026544		CG13085	FBtr0335465	-0.492043	1.8161	1.52137	0.000460004	0.000385351		CG12950	FBtr0082170	-0.822767	6.33291	4.53795	0.00124394	0.000891368		CG11208	FBtr0086322	0.40152	10.3658	9.18444	0.00439413	0.00389336
					CG11980	FBtr0081964	-0.702296	1.05407	0.698362	0.000802796	0.000531883		CG13081	FBtr0081252	-0.895087	0.212206	0.062468	0.000326471	9.61e-05		CG13086	FBtr0081197	0.374076	2.07554	2.32479	0.00206933	0.00231783		CG12951	FBtr0082058	-1.05948	4.62955	2.88056	0.0044133	0.00274601		CG11210	FBtr0088781	-0.459037	2.65841	3.18644	0.00113608	0.00136173
					CG11982	FBtr0081965	-0.708825	1.40842	0.966667	0.000892534	0.00061259		CG13082	FBtr0081251	-1.55418	3.1831	1.50947	0.00214929	0.00101922		CG13088	FBtr0079681	0.273497	5.70773	6.14245	0.00359655	0.00387048		CG12963	FBtr0306572	-0.0765028	5.46749	5.32104	0.000823665	0.000801602		CG11211	FBtr0086005	-0.19501	1.20027	1.31206	0.00188129	0.00205653
					CG11983	FBtr0336754	-1.52275	1.93451	0.7272	0.00105194	0.000395432		CG13083	FBtr0081242	-0.328254	0.848826	0.719918	0.000706766	0.000599432		CG13090	FBtr0333414	0.654997	4.15108	4.93447	0.00239393	0.00284572		CG12964	FBtr0340002	-0.498535	23.5786	19.8322	0.00209494	0.00176208		CG11221	FBtr0079303	-0.273247	9.41379	10.3091	0.00693721	0.00759695
					CG11984	FBtr0300744	-0.905894	1.58111	0.965154	0.000341713	0.000208592		CG13084	FBtr0081240	0.364244	2.12206	2.40348	0.00132463	0.0015003		CG13091	FBtr0333415	0.586876	4.41052	5.151	0.00215884	0.00252129		CG12970	FBtr0308816	-0.840172	6.49264	4.61664	0.00415929	0.00295749		CG11226	FBtr0078546	-1.01738	0.0159151	0.187438	2.697e-05	0.00031769
					CG11985	FBtr0082006	-0.0435607	0.527036	0.513094	0.00169465	0.00164982		CG13085	FBtr0335465	-0.470188	1.06103	0.845366	0.000268752	0.000214125		CG13096	FBtr0343426	0.317047	8.5616	9.29345	0.00330181	0.00358405		CG13016	FBtr0087519	-1.31703	7.34694	4.05714	0.00441788	0.00243965		CG11236	FBtr0079339	1.56302	13.2339	8.80957	0.0109733	0.00730478
[truncated: 11,327 more rows]

## Sheet: Table S3
Supplementary Table S3 - Linear models for various population genetic statistics among five Drosophila populations suggests AMPs are elevated, consistent with balancing selection, in several instances. Each value is the F-statistic and P-value from an ANOVA. P-values less than 0.05 are in bold. AMP refers to AMP nested in region nested in chromosome, and region refers to region nested in chromoso…
[truncated: 24 more rows]

[truncated: 1 more sheets: Table S4]
